# Supplementary material for: Time Series AI Model for Acute Kidney Injury Detection Based on a Multicenter Distributed Research Network: Development and Verification Study
Source: JMIR Med Inform. 2024 Jul 5;12:e47693. doi: 10.2196/47693 (PMC11263760; doi:10.2196/47693)
Supplement: Multimedia Appendix 1 [file medinform-v12-e47693-s001.xlsx]

## Sheet: demographics
before PSM															After PSM
		case	case	case	case	case	case	control	control	control	control	control	control	p_value			case	case	case	case	case	case	control	control	control	control	control	control	p_value	p_value	p_value	p_value	p_value	p_value
drug		Acetaminophen	Vancomycin	Naproxen	Celecoxib	Acyclovir	All drugs	Acetaminophen	Vancomycin	Naproxen	Celecoxib	Acyclovir	All drugs	All drugs	drug		Acetaminophen	Vancomycin	Naproxen	Celecoxib	Acyclovir	All drugs	Acetaminophen	Vancomycin	Naproxen	Celecoxib	Acyclovir	All drugs	Acetaminophen	Vancomycin	Naproxen	Celecoxib	Acyclovir	All drugs
hospital	demographic	(N= 6477)	(N= 2608)	(N= 890)	(N= 587)	(N= 341)	(N= 8644)	(N= 447323)	(N= 51111)	(N= 47323)	(N= 85725)	(N= 15449)	(N= 518546)		hospital	demographic	(N= 6477)	(N= 2607)	(N= 890)	(N= 587)	(N= 341)	(N= 8643)	(N= 19431)	(N= 7821)	(N= 2670)	(N= 1761)	(N= 1023)	(N= 31012)
All Hospitals	Age (mean ± SD)	60.67 ± 15.22	60.01 ± 16.69	57.28 ± 14.32	63.52 ± 13.6	56.18 ± 16.08	60.65 ± 15.5	54.16 ± 20.19	53.18 ± 23.22	54.49 ± 17.41	62.23 ± 14.94	51.64 ± 20.79	54.26 ± 20.25	<0.001	All Hospitals	Age (mean ± SD)	60.67 ± 15.22	60.01 ± 16.7	57.28 ± 14.32	63.52 ± 13.6	56.18 ± 16.08	60.65 ± 15.5	60.67 ± 15.22	60.02 ± 16.67	57.3 ± 14.26	63.54 ± 13.52	56.19 ± 16.06	60.21 ± 15.61	0.994	0.983	0.975	0.981	0.99	0.02
	Gender (n, %)															Gender (n, %)
	Male	4090 (63.15%)	1707 (65.45%)	519 (58.31%)	351 (59.8%)	216 (63.34%)	5460 (63.17%)	211196 (47.21%)	27240 (53.3%)	21355 (45.13%)	29306 (34.19%)	7083 (45.85%)	242075 +N5:AE31%)	<0.001		Male	4090 (63.15%)	1707 (65.48%)	519 (58.31%)	351 (59.8%)	216 (63.34%)	5460 (63.17%)	10877 (55.98%)	4566 (58.38%)	1505 (56.37%)	984 (55.88%)	570 (55.72%)	17412 (56.15%)	<0.001	<0.001	0.309	0.095	0.012	<0.001
	Female	2387 (36.85%)	901 (34.55%)	371 (41.69%)	236 (40.2%)	125 (36.66%)	3184 (36.83%)	236127 (52.79%)	23871 (46.7%)	25968 (54.87%)	56419 (65.81%)	8366 (54.15%)	276471 (53.32%)	<0.001		Female	2387 (36.85%)	900 (34.52%)	371 (41.69%)	236 (40.2%)	125 (36.66%)	3183 (36.83%)	8554 (44.02%)	3255 (41.62%)	1165 (AE6:AH7%)	777 (44.12%)	453 (44.28%)	13600 (43.85%)	<0.001	<0.001	0.309	0.095	0.012	<0.001
	Medical history (n, %)															Medical history (n, %)
	Sepsis	379 (5.85%)	283 (10.85%)	90 (10.11%)	33 (5.62%)	30 (8.8%)	562 (6.5%)	4405 (0.98%)	3008 (5.89%)	907 (1.92%)	466 (0.54%)	498 (3.22%)	5592 (1.08%)	<0.001		Sepsis	379 (5.85%)	283 (10.86%)	90 (10.11%)	33 (5.62%)	30 (8.8%)	562 (6.5%)	168 (0.86%)	405 (5.18%)	66 (2.47%)	8 (0.45%)	27 (2.64%)	601 (1.94%)	<0.001	<0.001	<0.001	<0.001	<0.001	<0.001
	Diabetes mellitus	1289 (19.9%)	466 (17.87%)	149 (16.74%)	134 (22.83%)	48 (14.08%)	1679 (19.42%)	46865 (10.48%)	6758 (13.22%)	5468 (11.55%)	11617 (13.55%)	1493 (9.66%)	54027 (10.42%)	<0.001		Diabetes mellitus	1289 (19.9%)	466 (17.87%)	149 (16.74%)	134 (22.83%)	48 (14.08%)	1679 (19.43%)	2765 (14.23%)	1257 (16.07%)	400 (14.98%)	262 (14.88%)	122 (11.93%)	4519 (14.57%)	<0.001	0.032	0.208	<0.001	0.298	<0.001
	Chronic kidney disease	190 (2.93%)	21 (0.81%)	11 (1.24%)	13 (2.21%)	7 (2.05%)	202 (2.34%)	2720 (0.61%)	295 (0.58%)	237 (0.5%)	623 (0.73%)	96 (0.62%)	2867 (0.55%)	<0.001		Chronic kidney disease	190 (2.93%)	21 (0.81%)	11 (1.24%)	13 (2.21%)	7 (2.05%)	202 (2.34%)	280 (1.44%)	65 (0.83%)	33 (1.24%)	22 (1.25%)	16 (1.56%)	384 (1.24%)	<0.001	0.9	1	0.095	0.544	<0.001
	Chronic liver	922 (14.23%)	281 (10.77%)	128 (14.38%)	128 (21.81%)	46 (13.49%)	1231 (14.24%)	19142 (4.28%)	2234 (4.37%)	2840 (6.0%)	4349 (5.07%)	1080 (6.99%)	22168 (4.28%)	<0.001		Chronic liver	922 (14.23%)	281 (10.78%)	128 (14.38%)	128 (21.81%)	46 (13.49%)	1231 (14.24%)	1137 (5.85%)	378 (4.83%)	229 (8.58%)	142 (8.06%)	85 (8.31%)	1846 (5.95%)	<0.001	<0.001	<0.001	<0.001	0.005	<0.001
	Hypoalbuminemia	4 (0.06%)	4 (0.15%)	1 (0.11%)	-	-	9 (0.1%)	84 (0.02%)	38 (0.07%)	16 (0.03%)	28 (0.03%)	6 (0.04%)	116 (0.02%)	<0.001		Hypoalbuminemia	4 (0.06%)	4 (0.15%)	1 (0.11%)	-	-	9 (0.1%)	2 (0.01%)	6 (0.08%)	1 (0.04%)	1 (0.06%)	1 (0.1%)	11 (0.04%)	0.018	0.273	0.414	0.564	0.564	0.012
	Hypotension	16 (0.25%)	3 (0.12%)	2 (0.22%)	3 (0.51%)	1 (0.29%)	21 (0.24%)	684 (0.15%)	113 (0.22%)	102 (0.22%)	182 (0.21%)	54 (0.35%)	781 (0.15%)	0.029		Hypotension	16 (0.25%)	3 (0.12%)	2 (0.22%)	3 (0.51%)	1 (0.29%)	21 (0.24%)	35 (0.18%)	16 (0.2%)	8 (0.3%)	4 (0.23%)	4 (0.39%)	65 (0.21%)	0.293	0.353	0.715	0.275	0.796	0.555
	Hypertension	1870 (28.87%)	644 (24.69%)	253 (28.43%)	177 (30.15%)	58 (17.01%)	2404 (27.81%)	78686 (17.59%)	10507 (20.56%)	9021 (19.06%)	20719 (24.17%)	2176 (14.09%)	91319 (17.61%)	<0.001		Hypertension	1870 (28.87%)	644 (24.7%)	253 (28.43%)	177 (30.15%)	58 (17.01%)	2404 (27.81%)	4582 (23.58%)	1899 (24.28%)	641 (24.01%)	477 (27.09%)	151 (14.76%)	7289 (23.5%)	<0.001	0.664	0.008	0.151	0.318	<0.001
	Neoplasm (Active cancers)	4709 (72.7%)	1524 (58.44%)	764 (85.84%)	361 (61.5%)	249 (73.02%)	6001 (69.42%)	193694 (43.3%)	20809 (40.71%)	23230 (49.09%)	21201 (24.73%)	8579 (55.53%)	211462 (40.78%)	<0.001		Neoplasm (Active cancers)	4709 (72.7%)	1524 (58.46%)	764 (85.84%)	361 (61.5%)	249 (73.02%)	6001 (69.43%)	9419 (48.47%)	3392 (43.37%)	1581 (59.21%)	648 (36.8%)	584 (57.09%)	14662 (47.28%)	<0.001	<0.001	<0.001	<0.001	<0.001	<0.001
	Heart failure	339 (5.23%)	119 (4.56%)	24 (2.7%)	22 (3.75%)	18 (5.28%)	414 (4.79%)	8110 (1.81%)	1559 (3.05%)	728 (1.54%)	1556 (1.82%)	392 (2.54%)	8928 (1.72%)	<0.001		Heart failure	339 (5.23%)	119 (4.56%)	24 (2.7%)	22 (3.75%)	18 (5.28%)	414 (4.79%)	587 (3.02%)	280 (3.58%)	66 (2.47%)	41 (2.33%)	36 (3.52%)	951 (3.07%)	<0.001	0.023	0.711	0.065	0.149	<0.001
	Obesity	8 (0.12%)	8 (0.31%)	1 (0.11%)	1 (0.17%)	2 (0.59%)	10 (0.12%)	1494 (0.33%)	86 (0.17%)	220 (0.46%)	414 (0.48%)	61 (0.39%)	1736 (0.33%)	<0.001		Obesity	8 (0.12%)	8 (0.31%)	1 (0.11%)	1 (0.17%)	2 (0.59%)	10 (0.12%)	75 (0.39%)	13 (0.17%)	7 (0.26%)	8 (0.45%)	2 (0.2%)	103 (0.33%)	0.001	0.165	0.414	0.335	0.248	<0.001
	Peripheral vascular disease	62 (0.96%)	27 (1.04%)	4 (0.45%)	9 (1.53%)	2 (0.59%)	81 (0.94%)	2284 (0.51%)	410 (0.8%)	282 (0.6%)	782 (0.91%)	137 (0.89%)	2686 (0.52%)	<0.001		Peripheral vascular disease	62 (0.96%)	27 (1.04%)	4 (0.45%)	9 (1.53%)	2 (0.59%)	81 (0.94%)	123 (0.63%)	79 (1.01%)	14 (0.52%)	14 (0.8%)	7 (0.68%)	220 (0.71%)	0.007	0.91	0.785	0.116	0.847	0.031
	Liver dysfunction	109 (1.68%)	36 (1.38%)	15 (1.69%)	6 (1.02%)	5 (1.47%)	139 (1.61%)	2797 (0.63%)	344 (0.67%)	344 (0.73%)	582 (0.68%)	162 (1.05%)	3189 (0.61%)	<0.001		Liver dysfunction	109 (1.68%)	36 (1.38%)	15 (1.69%)	6 (1.02%)	5 (1.47%)	139 (1.61%)	131 (0.67%)	43 (0.55%)	26 (0.97%)	9 (0.51%)	10 (0.98%)	208 (0.67%)	<0.001	<0.001	0.085	0.178	0.454	<0.001
	Anemia	701 (10.82%)	220 (8.44%)	113 (12.7%)	47 (8.01%)	37 (10.85%)	848 (9.81%)	14484 (3.24%)	3319 (6.49%)	2307 (4.88%)	3408 (3.98%)	1146 (7.42%)	16857 (3.25%)	<0.001		Anemia	701 (10.82%)	220 (8.44%)	113 (12.7%)	47 (8.01%)	37 (10.85%)	848 (9.81%)	761 (3.92%)	492 (6.29%)	194 (7.27%)	90 (5.11%)	77 (7.53%)	1489 (4.8%)	<0.001	<0.001	<0.001	0.01	0.055	<0.001
	Prior kidney surgery	15 (0.23%)	3 (0.12%)	1 (0.11%)	2 (0.34%)	-	18 (0.21%)	166 (0.04%)	10 (0.02%)	8 (0.02%)	15 (0.02%)	11 (0.07%)	174 (0.03%)	<0.001		Prior kidney surgery	15 (0.23%)	3 (0.12%)	1 (0.11%)	2 (0.34%)	-	18 (0.21%)	10 (0.05%)	1 (0.01%)	-	-	1 (0.1%)	12 (0.04%)	<0.001	0.021	0.083	0.014	0.564	<0.001
	Laboratory test [before medication]															Laboratory test [before medication]
	Serum creatinine	0.75 ± 0.6	0.75 ± 0.62	0.57 ± 0.49	0.72 ± 0.6	0.85 ± 0.44	0.75 ± 0.59	0.6 ± 0.42	0.61 ± 0.41	0.59 ± 0.43	0.62 ± 0.4	0.71 ± 0.38	0.6 ± 0.41	<0.001		Serum creatinine	0.75 ± 0.6	0.74 ± 0.62	0.57 ± 0.49	0.72 ± 0.59	0.85 ± 0.44	0.75 ± 0.59	0.73 ± 0.4	0.72 ± 0.38	0.57 ± 0.46	0.72 ± 0.41	0.8 ± 0.35	0.72 ± 0.4	0.005	0.087	0.813	0.951	0.039	<0.001
	Glucose	126.36 ± 55.9	128.61 ± 57.34	122.37 ± 51.29	128.32 ± 55.91	124.57 ± 47.0	127.04 ± 56.72	115.31 ± 42.92	120.65 ± 51.88	115.16 ± 42.18	116.27 ± 42.0	117.64 ± 45.13	115.3 ± 43.08	<0.001		Glucose	126.53 ± 56.47	128.41 ± 57.07	122.83 ± 52.83	128.31 ± 55.93	124.56 ± 46.98	126.93 ± 56.28	120.08 ± 50.39	125.38 ± 58.39	118.75 ± 48.07	119.14 ± 42.97	120.54 ± 51.59	120.95 ± 51.85	<0.001	0.036	0.043	<0.001	0.204	<0.001
	Potassium	4.12 ± 0.57	4.06 ± 0.57	4.05 ± 0.58	4.12 ± 0.6	4.15 ± 0.63	4.11 ± 0.57	4.11 ± 0.49	4.07 ± 0.58	4.09 ± 0.5	4.12 ± 0.47	4.12 ± 0.53	4.11 ± 0.49	0.713		Potassium	4.12 ± 0.57	4.07 ± 0.57	4.06 ± 0.58	4.13 ± 0.61	4.15 ± 0.59	4.11 ± 0.57	4.12 ± 0.51	4.08 ± 0.54	4.05 ± 0.51	4.11 ± 0.51	4.13 ± 0.5	4.11 ± 0.51	0.86	0.23	0.689	0.673	0.588	0.477
	Sodium	138.39 ± 4.04	137.98 ± 4.57	138.36 ± 3.89	138.3 ± 3.89	138.16 ± 4.02	138.31 ± 4.16	139.57 ± 3.2	138.67 ± 4.07	139.31 ± 3.32	139.87 ± 3.25	138.85 ± 3.53	139.54 ± 3.25	<0.001		Sodium	138.4 ± 4.06	137.98 ± 4.53	138.34 ± 3.98	138.3 ± 3.89	138.15 ± 4.05	138.3 ± 4.14	139.51 ± 3.37	138.7 ± 4.07	139.11 ± 3.27	139.45 ± 3.61	138.92 ± 3.84	139.28 ± 3.6	<0.001	<0.001	<0.001	<0.001	0.003	<0.001
	BUN	16.31 ± 8.04	15.63 ± 8.76	14.71 ± 6.28	16.2 ± 7.0	16.74 ± 7.6	16.13 ± 8.31	14.31 ± 5.45	14.73 ± 6.67	14.15 ± 5.18	15.43 ± 5.42	14.41 ± 5.64	14.35 ± 5.48	<0.001		BUN	16.31 ± 8.02	15.64 ± 8.77	14.7 ± 6.28	16.2 ± 7.0	16.75 ± 7.6	16.13 ± 8.28	15.78 ± 6.42	15.65 ± 7.02	14.93 ± 5.59	16.28 ± 5.9	15.19 ± 5.84	15.67 ± 6.47	<0.001	0.918	0.32	0.801	<0.001	<0.001
		case	case	case	case	case	case	control	control	control	control	control	control	p_value			case	case	case	case	case	case	control	control	control	control	control	control	p_value	p_value	p_value	p_value	p_value	p_value
drug		Acetaminophen	Vancomycin	Naproxen	Celecoxib	Acyclovir	All drugs	Acetaminophen	Vancomycin	Naproxen	Celecoxib	Acyclovir	All drugs	All drugs	drug		Acetaminophen	Vancomycin	Naproxen	Celecoxib	Acyclovir	All drugs	Acetaminophen	Vancomycin	Naproxen	Celecoxib	Acyclovir	All drugs	Acetaminophen	Vancomycin	Naproxen	Celecoxib	Acyclovir	All drugs
hospital	demographic	(N= 2409)	(N= 766)	(N= 476)	(N= 225)	(N= 64)	(N= 3028)	(N= 151761)	(N= 16483)	(N= 17280)	(N= 25461)	(N= 2879)	(N= 171825)		hospital	demographic	(N= 2409)	(N= 766)	(N= 476)	(N= 225)	(N= 64)	(N= 3028)	(N= 7227)	(N= 2298)	(N= 1428)	(N= 675)	(N= 192)	(N= 11018)
SH	Age (mean ± SD)	61.96 ± 15.23	61.07 ± 15.79	56.82 ± 14.23	63.11 ± 13.13	55.08 ± 17.21	61.83 ± 15.23	54.05 ± 20.99	54.7 ± 21.48	54.54 ± 18.09	62.7 ± 14.28	50.71 ± 20.69	54.23 ± 20.81	<0.001	SH	Age (mean ± SD)	61.96 ± 15.23	61.07 ± 15.79	56.82 ± 14.23	63.11 ± 13.13	55.08 ± 17.21	61.83 ± 15.23	61.96 ± 15.22	61.06 ± 15.77	56.82 ± 14.2	63.1 ± 13.03	55.36 ± 17.11	61.14 ± 15.37	0.995	0.999	0.995	0.993	0.909	0.027
	Gender (n, %)															Gender (n, %)
	Male	1531 (63.55%)	518 (67.62%)	307 (64.5%)	155 (68.89%)	43 (67.19%)	1965 (64.89%)	74246 (48.92%)	8950 (54.3%)	9110 (52.72%)	9290 (36.49%)	1355 (47.06%)	83568 (48.64%)	<0.001		Male	1531 (63.55%)	518 (67.62%)	307 (64.5%)	155 (68.89%)	43 (67.19%)	1965 (64.89%)	4593 (63.55%)	1554 (67.62%)	921 (64.5%)	465 (68.89%)	129 (67.19%)	7092 (64.37%)	1	1	1	1	1	0.591
	Female	878 (36.45%)	248 (32.38%)	169 (35.5%)	70 (31.11%)	21 (32.81%)	1063 (35.11%)	77515 (51.08%)	7533 (45.7%)	8170 (47.28%)	16171 (63.51%)	1524 (52.94%)	88257 (51.36%)	<0.001		Female	878 (36.45%)	248 (32.38%)	169 (35.5%)	70 (31.11%)	21 (32.81%)	1063 (35.11%)	2634 (36.45%)	744 (32.38%)	507 (35.5%)	210 (31.11%)	63 (32.81%)	3926 (35.63%)	1	1	1	1	1	0.591
	Medical history (n, %)															Medical history (n, %)
	Sepsis	287 (11.91%)	126 (16.45%)	69 (14.5%)	15 (6.67%)	18 (28.12%)	325 (10.73%)	2761 (1.82%)	1552 (9.42%)	736 (4.26%)	271 (1.06%)	269 (9.34%)	3028 (1.76%)	<0.001		Sepsis	287 (11.91%)	126 (16.45%)	69 (14.5%)	15 (6.67%)	18 (28.12%)	325 (10.73%)	144 (1.99%)	211 (9.18%)	59 (4.13%)	6 (0.89%)	19 (9.9%)	373 (3.39%)	<0.001	<0.001	<0.001	<0.001	<0.001	<0.001
	Diabetes mellitus	750 (31.13%)	213 (27.81%)	99 (20.8%)	73 (32.44%)	13 (20.31%)	915 (30.22%)	23179 (15.27%)	3132 (19.0%)	2804 (16.23%)	5085 (19.97%)	457 (15.87%)	25912 (15.08%)	<0.001		Diabetes mellitus	750 (31.13%)	213 (27.81%)	99 (20.8%)	73 (32.44%)	13 (20.31%)	915 (30.22%)	1645 (22.76%)	563 (24.5%)	273 (19.12%)	142 (21.04%)	42 (21.88%)	2462 (22.35%)	<0.001	0.068	0.423	<0.001	0.792	<0.001
	Chronic kidney disease	140 (5.81%)	12 (1.57%)	7 (1.47%)	3 (1.33%)	5 (7.81%)	142 (4.69%)	1541 (1.02%)	158 (0.96%)	129 (0.75%)	256 (1.01%)	49 (1.7%)	1559 (0.91%)	<0.001		Chronic kidney disease	140 (5.81%)	12 (1.57%)	7 (1.47%)	3 (1.33%)	5 (7.81%)	142 (4.69%)	208 (2.88%)	38 (1.65%)	24 (1.68%)	13 (1.93%)	13 (6.77%)	271 (2.46%)	<0.001	0.869	0.754	0.56	0.778	<0.001
	Chronic liver	328 (13.62%)	66 (8.62%)	95 (19.96%)	98 (43.56%)	13 (20.31%)	462 (15.26%)	5917 (3.9%)	832 (5.05%)	1682 (9.73%)	2631 (10.33%)	204 (7.09%)	7534 (4.38%)	<0.001		Chronic liver	328 (13.62%)	66 (8.62%)	95 (19.96%)	98 (43.56%)	13 (20.31%)	462 (15.26%)	435 (6.02%)	143 (6.22%)	166 (11.62%)	101 (14.96%)	17 (8.85%)	766 (6.95%)	<0.001	0.023	<0.001	<0.001	0.014	<0.001
	Hypoalbuminemia	4 (0.17%)	2 (0.26%)	1 (0.21%)	-	-	7 (0.23%)	75 (0.05%)	28 (0.17%)	11 (0.06%)	25 (0.1%)	4 (0.14%)	97 (0.06%)	<0.001		Hypoalbuminemia	4 (0.17%)	2 (0.26%)	1 (0.21%)	-	-	7 (0.23%)	2 (0.03%)	5 (0.22%)	1 (0.07%)	1 (0.15%)	-	9 (0.08%)	0.018	0.827	0.414			0.031
	Hypotension	10 (0.42%)	1 (0.13%)	2 (0.42%)	1 (0.44%)	1 (1.56%)	12 (0.4%)	245 (0.16%)	35 (0.21%)	46 (0.27%)	37 (0.15%)	7 (0.24%)	266 (0.15%)	<0.001		Hypotension	10 (0.42%)	1 (0.13%)	2 (0.42%)	1 (0.44%)	1 (1.56%)	12 (0.4%)	16 (0.22%)	7 (0.3%)	7 (0.49%)	1 (0.15%)	-	30 (0.27%)	0.112	0.414	0.847	0.414		0.268
	Hypertension	1240 (51.47%)	337 (43.99%)	185 (38.87%)	93 (41.33%)	30 (46.88%)	1462 (48.28%)	42885 (28.26%)	5311 (32.22%)	4908 (28.4%)	8909 (34.99%)	888 (30.84%)	47351 (27.56%)	<0.001		Hypertension	1240 (51.47%)	337 (43.99%)	185 (38.87%)	93 (41.33%)	30 (46.88%)	1462 (48.28%)	2849 (39.42%)	894 (38.9%)	462 (32.35%)	263 (38.96%)	72 (37.5%)	4178 (37.92%)	<0.001	0.013	0.009	0.529	0.185	<0.001
	Neoplasm (Active cancers)	1686 (69.99%)	475 (62.01%)	429 (90.13%)	169 (75.11%)	50 (78.12%)	2112 (69.75%)	63691 (41.97%)	7734 (46.92%)	10141 (58.69%)	7996 (31.4%)	1697 (58.94%)	69802 (40.62%)	<0.001		Neoplasm (Active cancers)	1686 (69.99%)	475 (62.01%)	429 (90.13%)	169 (75.11%)	50 (78.12%)	2112 (69.75%)	3491 (48.3%)	1154 (50.22%)	962 (67.37%)	285 (42.22%)	105 (54.69%)	5512 (50.03%)	<0.001	<0.001	<0.001	<0.001	<0.001	<0.001
	Heart failure	237 (9.84%)	61 (7.96%)	18 (3.78%)	10 (4.44%)	12 (18.75%)	266 (8.78%)	5310 (3.5%)	831 (5.04%)	482 (2.79%)	685 (2.69%)	217 (7.54%)	5563 (3.24%)	<0.001		Heart failure	237 (9.84%)	61 (7.96%)	18 (3.78%)	10 (4.44%)	12 (18.75%)	266 (8.78%)	430 (5.95%)	140 (6.09%)	54 (3.78%)	23 (3.41%)	19 (9.9%)	629 (5.71%)	<0.001	0.07	1	0.474	0.06	<0.001
	Obesity	3 (0.12%)	2 (0.26%)	1 (0.21%)	-	1 (1.56%)	3 (0.1%)	420 (0.28%)	28 (0.17%)	53 (0.31%)	114 (0.45%)	6 (0.21%)	471 (0.27%)	0.066		Obesity	3 (0.12%)	2 (0.26%)	1 (0.21%)	-	1 (1.56%)	3 (0.1%)	27 (0.37%)	5 (0.22%)	2 (0.14%)	4 (0.59%)	-	36 (0.33%)	0.057	0.827	0.739			0.035
	Peripheral vascular disease	21 (0.87%)	7 (0.91%)	1 (0.21%)	-	1 (1.56%)	25 (0.83%)	549 (0.36%)	95 (0.58%)	87 (0.5%)	144 (0.57%)	42 (1.46%)	594 (0.35%)	<0.001		Peripheral vascular disease	21 (0.87%)	7 (0.91%)	1 (0.21%)	-	1 (1.56%)	25 (0.83%)	36 (0.5%)	9 (0.39%)	7 (0.49%)	3 (0.44%)	3 (1.56%)	51 (0.46%)	0.038	0.082	0.413		1	0.016
	Liver dysfunction	56 (2.32%)	6 (0.78%)	12 (2.52%)	2 (0.89%)	2 (3.12%)	62 (2.05%)	848 (0.56%)	153 (0.93%)	193 (1.12%)	127 (0.5%)	81 (2.81%)	915 (0.53%)	<0.001		Liver dysfunction	56 (2.32%)	6 (0.78%)	12 (2.52%)	2 (0.89%)	2 (3.12%)	62 (2.05%)	36 (0.5%)	16 (0.7%)	16 (1.12%)	2 (0.3%)	5 (2.6%)	71 (0.64%)	<0.001	0.805	0.028	0.247	0.825	<0.001
	Anemia	493 (20.46%)	104 (13.58%)	92 (19.33%)	27 (12.0%)	11 (17.19%)	541 (17.87%)	8929 (5.88%)	1758 (10.67%)	1620 (9.38%)	1313 (5.16%)	421 (14.62%)	9302 (5.41%)	<0.001		Anemia	493 (20.46%)	104 (13.58%)	92 (19.33%)	27 (12.0%)	11 (17.19%)	541 (17.87%)	535 (7.4%)	232 (10.1%)	156 (10.92%)	52 (7.7%)	25 (13.02%)	903 (8.2%)	<0.001	0.008	<0.001	0.049	0.406	<0.001
	Prior kidney surgery	-	-	-	-	-	-	-	-	-	-	-	-			Prior kidney surgery	-	-	-	-	-	-	-	-	-	-	-	-
	Laboratory test [before medication]															Laboratory test [before medication]
	Serum creatinine	0.48 ± 0.75	0.41 ± 0.9	0.3 ± 0.51	0.36 ± 0.51	0.45 ± 0.58	0.46 ± 0.74	0.18 ± 0.39	0.23 ± 0.43	0.18 ± 0.39	0.16 ± 0.37	0.18 ± 0.39	0.18 ± 0.39	<0.001		Serum creatinine	0.48 ± 0.75	0.41 ± 0.9	0.3 ± 0.51	0.36 ± 0.51	0.45 ± 0.58	0.46 ± 0.74	0.48 ± 0.51	0.41 ± 0.51	0.31 ± 0.47	0.43 ± 0.5	0.38 ± 0.48	0.44 ± 0.51	0.92	0.899	0.791	0.075	0.34	0.186
	Glucose	127.59 ± 60.01	127.05 ± 58.38	121.27 ± 54.97	125.44 ± 52.05	109.72 ± 33.47	126.96 ± 58.22	113.53 ± 43.31	121.23 ± 54.89	115.21 ± 44.44	112.55 ± 40.34	113.29 ± 41.39	113.43 ± 43.4	<0.001		Glucose	127.57 ± 60.04	126.76 ± 57.94	121.55 ± 55.07	125.23 ± 52.05	110.06 ± 33.13	126.89 ± 58.33	121.5 ± 55.67	125.65 ± 60.35	118.25 ± 46.62	117.25 ± 44.32	122.19 ± 65.49	121.72 ± 55.7	<0.001	0.649	0.241	0.04	0.056	<0.001
	Potassium	3.94 ± 0.6	3.83 ± 0.57	3.88 ± 0.58	3.88 ± 0.59	3.91 ± 0.74	3.92 ± 0.6	3.91 ± 0.52	3.84 ± 0.58	3.87 ± 0.52	3.9 ± 0.5	3.88 ± 0.54	3.91 ± 0.52	0.225		Potassium	3.94 ± 0.6	3.83 ± 0.58	3.88 ± 0.58	3.88 ± 0.59	3.91 ± 0.74	3.92 ± 0.6	3.95 ± 0.54	3.86 ± 0.57	3.9 ± 0.52	3.93 ± 0.53	3.96 ± 0.55	3.93 ± 0.55	0.442	0.181	0.66	0.349	0.631	0.492
	Sodium	138.67 ± 4.07	138.53 ± 4.65	138.34 ± 3.89	138.21 ± 3.97	138.91 ± 3.52	138.61 ± 4.2	139.81 ± 3.29	138.97 ± 4.18	139.23 ± 3.53	140.35 ± 3.23	139.31 ± 3.59	139.82 ± 3.32	<0.001		Sodium	138.68 ± 4.09	138.53 ± 4.63	138.33 ± 3.9	138.21 ± 3.97	138.91 ± 3.52	138.6 ± 4.16	139.57 ± 3.71	139.02 ± 4.09	139.16 ± 3.43	139.69 ± 3.57	139.46 ± 3.53	139.44 ± 3.75	<0.001	0.008	<0.001	<0.001	0.284	<0.001
	BUN	18.21 ± 9.81	16.64 ± 8.77	14.91 ± 7.13	16.37 ± 7.5	19.27 ± 9.18	17.84 ± 9.74	14.47 ± 6.04	14.95 ± 7.23	14.13 ± 5.69	15.38 ± 5.77	14.78 ± 6.65	14.47 ± 6.01	<0.001		BUN	18.19 ± 9.77	16.64 ± 8.76	14.91 ± 7.13	16.36 ± 7.5	19.27 ± 9.18	17.83 ± 9.66	17.23 ± 7.64	16.55 ± 7.82	15.13 ± 6.06	16.93 ± 6.58	16.79 ± 7.8	16.82 ± 7.48	<0.001	0.792	0.545	0.311	0.057	<0.001
		case	case	case	case	case	case	control	control	control	control	control	control	p_value			case	case	case	case	case	case	control	control	control	control	control	control	p_value	p_value	p_value	p_value	p_value	p_value
drug		Acetaminophen	Vancomycin	Naproxen	Celecoxib	Acyclovir	All drugs	Acetaminophen	Vancomycin	Naproxen	Celecoxib	Acyclovir	All drugs	All drugs	drug		Acetaminophen	Vancomycin	Naproxen	Celecoxib	Acyclovir	All drugs	Acetaminophen	Vancomycin	Naproxen	Celecoxib	Acyclovir	All drugs	Acetaminophen	Vancomycin	Naproxen	Celecoxib	Acyclovir	All drugs
hospital	demographic	(N= 234)	(N= 171)	(N= 117)	(N= 43)	(N= 7)	(N= 491)	(N= 34211)	(N= 3907)	(N= 5125)	(N= 11051)	(N= 1042)	(N= 45285)		hospital	demographic	(N= 234)	(N= 171)	(N= 117)	(N= 43)	(N= 7)	(N= 491)	(N= 702)	(N= 513)	(N= 351)	(N= 129)	(N= 21)	(N= 1689)
GSH	Age (mean ± SD)	63.03 ± 13.84	62.53 ± 16.56	59.2 ± 13.16	64.79 ± 16.06	68.14 ± 13.4	62.6 ± 15.04	56.42 ± 16.71	57.66 ± 20.27	56.36 ± 16.1	61.69 ± 15.53	56.58 ± 16.69	56.54 ± 16.95	<0.001	GSH	Age (mean ± SD)	63.03 ± 13.84	62.53 ± 16.56	59.2 ± 13.16	64.79 ± 16.06	68.14 ± 13.4	62.6 ± 15.04	62.99 ± 13.81	62.6 ± 16.43	59.19 ± 13.08	64.78 ± 16.15	67.29 ± 12.83	62.26 ± 14.81	0.972	0.958	0.998	0.996	0.893	0.66
	Gender (n, %)															Gender (n, %)
	Male	130 (55.56%)	96 (56.14%)	75 (64.1%)	29 (67.44%)	4 (57.14%)	286 (58.25%)	14275 (41.73%)	2025 (51.83%)	2522 (49.21%)	3619 (32.75%)	470 (45.11%)	19038 (42.04%)	<0.001		Male	130 (55.56%)	96 (56.14%)	75 (64.1%)	29 (67.44%)	4 (57.14%)	286 (58.25%)	390 (55.56%)	288 (56.14%)	225 (64.1%)	87 (67.44%)	12 (57.14%)	985 (58.32%)	1	1	1	1	1	0.978
	Female	104 (44.44%)	75 (43.86%)	42 (35.9%)	14 (32.56%)	3 (42.86%)	205 (41.75%)	19936 (58.27%)	1882 (48.17%)	2603 (50.79%)	7432 (67.25%)	572 (54.89%)	26247 (57.96%)	<0.001		Female	104 (44.44%)	75 (43.86%)	42 (35.9%)	14 (32.56%)	3 (42.86%)	205 (41.75%)	312 (44.44%)	225 (43.86%)	126 (35.9%)	42 (32.56%)	9 (42.86%)	704 (41.68%)	1	1	1	1	1	0.978
	Medical history (n, %)															Medical history (n, %)
	Sepsis	19 (8.12%)	18 (10.53%)	15 (12.82%)	7 (16.28%)	1 (14.29%)	50 (10.18%)	183 (0.53%)	246 (6.3%)	88 (1.72%)	46 (0.42%)	20 (1.92%)	360 (0.79%)	<0.001		Sepsis	19 (8.12%)	18 (10.53%)	15 (12.82%)	7 (16.28%)	1 (14.29%)	50 (10.18%)	1 (0.14%)	30 (5.85%)	6 (1.71%)	-	-	37 (2.19%)	<0.001	0.038	<0.001			<0.001
	Diabetes mellitus	67 (28.63%)	40 (23.39%)	21 (17.95%)	9 (20.93%)	2 (28.57%)	117 (23.83%)	4013 (11.73%)	576 (14.74%)	711 (13.87%)	1531 (13.85%)	139 (13.34%)	5270 (11.64%)	<0.001		Diabetes mellitus	67 (28.63%)	40 (23.39%)	21 (17.95%)	9 (20.93%)	2 (28.57%)	117 (23.83%)	108 (15.38%)	85 (16.57%)	58 (16.52%)	17 (13.18%)	3 (14.29%)	266 (15.75%)	<0.001	0.046	0.722	0.219	0.393	<0.001
	Chronic kidney disease	2 (0.85%)	1 (0.58%)	1 (0.85%)	-	-	3 (0.61%)	116 (0.34%)	13 (0.33%)	17 (0.33%)	36 (0.33%)	9 (0.86%)	142 (0.31%)	0.243		Chronic kidney disease	2 (0.85%)	1 (0.58%)	1 (0.85%)	-	-	3 (0.61%)	5 (0.71%)	1 (0.19%)	1 (0.28%)	1 (0.78%)	-	8 (0.47%)	0.827	0.414	0.413			0.705
	Chronic liver	20 (8.55%)	14 (8.19%)	21 (17.95%)	6 (13.95%)	-	56 (11.41%)	805 (2.35%)	99 (2.53%)	485 (9.46%)	256 (2.32%)	40 (3.84%)	1240 (2.74%)	<0.001		Chronic liver	20 (8.55%)	14 (8.19%)	21 (17.95%)	6 (13.95%)	-	56 (11.41%)	19 (2.71%)	21 (4.09%)	35 (9.97%)	4 (3.1%)	3 (14.29%)	82 (4.85%)	<0.001	0.035	0.021	0.008		<0.001
	Hypoalbuminemia	-	2 (1.17%)	-	-	-	2 (0.41%)	9 (0.03%)	10 (0.26%)	5 (0.1%)	3 (0.03%)	2 (0.19%)	19 (0.04%)	<0.001		Hypoalbuminemia	-	2 (1.17%)	-	-	-	2 (0.41%)	-	1 (0.19%)	-	-	1 (4.76%)	2 (0.12%)		0.095				0.188
	Hypotension	2 (0.85%)	1 (0.58%)	-	1 (2.33%)	-	4 (0.81%)	46 (0.13%)	16 (0.41%)	14 (0.27%)	14 (0.13%)	2 (0.19%)	65 (0.14%)	<0.001		Hypotension	2 (0.85%)	1 (0.58%)	-	1 (2.33%)	-	4 (0.81%)	2 (0.28%)	1 (0.19%)	-	-	-	3 (0.18%)	0.247	0.414				0.028
	Hypertension	88 (37.61%)	62 (36.26%)	35 (29.91%)	17 (39.53%)	4 (57.14%)	179 (36.46%)	6705 (19.6%)	992 (25.39%)	1196 (23.34%)	2682 (24.27%)	232 (22.26%)	8777 (19.38%)	<0.001		Hypertension	88 (37.61%)	62 (36.26%)	35 (29.91%)	17 (39.53%)	4 (57.14%)	179 (36.46%)	198 (28.21%)	140 (27.29%)	75 (21.37%)	44 (34.11%)	5 (23.81%)	455 (26.94%)	0.007	0.026	0.059	0.519	0.102	<0.001
	Neoplasm (Active cancers)	152 (64.96%)	78 (45.61%)	108 (92.31%)	24 (55.81%)	5 (71.43%)	320 (65.17%)	9808 (28.67%)	932 (23.85%)	2362 (46.09%)	1072 (9.7%)	280 (26.87%)	11939 (26.36%)	<0.001		Neoplasm (Active cancers)	152 (64.96%)	78 (45.61%)	108 (92.31%)	24 (55.81%)	5 (71.43%)	320 (65.17%)	195 (27.78%)	133 (25.93%)	194 (55.27%)	9 (6.98%)	8 (38.1%)	531 (31.44%)	<0.001	<0.001	<0.001	<0.001	0.126	<0.001
	Heart failure	8 (3.42%)	5 (2.92%)	-	1 (2.33%)	-	13 (2.65%)	285 (0.83%)	72 (1.84%)	34 (0.66%)	77 (0.7%)	13 (1.25%)	352 (0.78%)	<0.001		Heart failure	8 (3.42%)	5 (2.92%)	-	1 (2.33%)	-	13 (2.65%)	8 (1.14%)	11 (2.14%)	1 (0.28%)	-	-	20 (1.18%)	0.02	0.559				0.019
	Obesity	-	2 (1.17%)	-	-	-	2 (0.41%)	138 (0.4%)	7 (0.18%)	31 (0.6%)	41 (0.37%)	5 (0.48%)	178 (0.39%)	0.96		Obesity	-	2 (1.17%)	-	-	-	2 (0.41%)	2 (0.28%)	-	1 (0.28%)	-	-	3 (0.18%)						0.349
	Peripheral vascular disease	6 (2.56%)	4 (2.34%)	1 (0.85%)	1 (2.33%)	-	9 (1.83%)	325 (0.95%)	74 (1.89%)	45 (0.88%)	110 (1.0%)	29 (2.78%)	412 (0.91%)	0.033		Peripheral vascular disease	6 (2.56%)	4 (2.34%)	1 (0.85%)	1 (2.33%)	-	9 (1.83%)	8 (1.14%)	12 (2.34%)	4 (1.14%)	2 (1.55%)	-	26 (1.54%)	0.12	1	0.795	0.737		0.649
	Liver dysfunction	1 (0.43%)	1 (0.58%)	1 (0.85%)	-	-	2 (0.41%)	52 (0.15%)	4 (0.1%)	11 (0.21%)	18 (0.16%)	2 (0.19%)	69 (0.15%)	0.153		Liver dysfunction	1 (0.43%)	1 (0.58%)	1 (0.85%)	-	-	2 (0.41%)	2 (0.28%)	-	2 (0.57%)	-	-	4 (0.24%)	0.738		0.738			0.526
	Anemia	11 (4.7%)	9 (5.26%)	6 (5.13%)	1 (2.33%)	1 (14.29%)	25 (5.09%)	721 (2.11%)	193 (4.94%)	180 (3.51%)	233 (2.11%)	42 (4.03%)	975 (2.15%)	<0.001		Anemia	11 (4.7%)	9 (5.26%)	6 (5.13%)	1 (2.33%)	1 (14.29%)	25 (5.09%)	12 (1.71%)	24 (4.68%)	12 (3.42%)	3 (2.33%)	3 (14.29%)	53 (3.14%)	0.01	0.757	0.405	1	1	0.04
	Prior kidney surgery	-	-	-	-	-	-	-	-	-	-	-	-			Prior kidney surgery	-	-	-	-	-	-	-	-	-	-	-	-
	Laboratory test [before medication]															Laboratory test [before medication]
	Serum creatinine	0.79 ± 0.27	0.79 ± 0.23	0.77 ± 0.2	0.81 ± 0.2	0.87 ± 0.11	0.79 ± 0.23	0.74 ± 0.19	0.73 ± 0.22	0.74 ± 0.19	0.72 ± 0.18	0.74 ± 0.19	0.74 ± 0.19	<0.001		Serum creatinine	0.79 ± 0.27	0.79 ± 0.23	0.77 ± 0.2	0.81 ± 0.2	0.87 ± 0.11	0.79 ± 0.23	0.77 ± 0.2	0.75 ± 0.19	0.74 ± 0.17	0.79 ± 0.17	0.74 ± 0.13	0.76 ± 0.19	0.499	0.076	0.187	0.581	0.028	0.044
	Glucose	128.93 ± 42.69	133.75 ± 58.92	131.91 ± 54.82	130.84 ± 40.52	137.86 ± 41.56	132.2 ± 52.16	115.21 ± 40.23	126.41 ± 55.42	120.5 ± 46.21	115.63 ± 40.06	123.92 ± 54.22	116.0 ± 41.81	<0.001		Glucose	128.93 ± 42.69	133.75 ± 58.92	131.91 ± 54.82	130.84 ± 40.52	137.86 ± 41.56	132.1 ± 52.11	121.2 ± 45.47	130.87 ± 56.49	121.75 ± 47.77	120.88 ± 40.74	119.62 ± 33.13	124.3 ± 49.43	0.019	0.577	0.076	0.172	0.352	0.003
	Potassium	4.22 ± 0.46	4.17 ± 0.52	4.24 ± 0.41	4.22 ± 0.52	4.14 ± 0.45	4.21 ± 0.47	4.2 ± 0.39	4.16 ± 0.45	4.17 ± 0.41	4.21 ± 0.38	4.22 ± 0.42	4.2 ± 0.39	0.437		Potassium	4.22 ± 0.46	4.17 ± 0.52	4.25 ± 0.41	4.22 ± 0.52	4.14 ± 0.45	4.21 ± 0.47	4.24 ± 0.38	4.18 ± 0.44	4.2 ± 0.37	4.26 ± 0.38	4.15 ± 0.44	4.22 ± 0.4	0.553	0.716	0.299	0.627	0.973	0.931
	Sodium	137.84 ± 3.72	136.6 ± 5.42	137.32 ± 4.4	137.53 ± 3.6	137.14 ± 3.18	137.27 ± 4.37	139.02 ± 3.1	137.95 ± 4.06	138.05 ± 3.48	139.23 ± 3.08	138.35 ± 3.05	138.95 ± 3.18	<0.001		Sodium	137.84 ± 3.73	136.6 ± 5.42	137.32 ± 4.4	137.53 ± 3.6	137.14 ± 3.18	137.27 ± 4.36	138.84 ± 3.13	137.89 ± 4.18	137.99 ± 3.27	138.39 ± 3.54	137.15 ± 3.48	138.31 ± 3.58	<0.001	0.005	0.137	0.189	0.996	<0.001
	BUN	15.69 ± 6.94	15.45 ± 7.26	14.39 ± 5.2	16.69 ± 6.16	19.37 ± 5.61	15.49 ± 6.58	14.83 ± 5.27	15.28 ± 6.42	14.42 ± 5.01	15.7 ± 5.15	15.37 ± 5.37	14.88 ± 5.29	0.043		BUN	15.8 ± 6.9	15.45 ± 7.26	14.39 ± 5.2	16.69 ± 6.16	19.37 ± 5.61	15.44 ± 6.58	16.2 ± 5.53	15.78 ± 6.93	14.61 ± 4.64	16.64 ± 5.86	17.17 ± 5.32	15.78 ± 5.86	0.432	0.604	0.683	0.966	0.415	0.3
		case	case	case	case	case	case	control	control	control	control	control	control	p_value			case	case	case	case	case	case	control	control	control	control	control	control	p_value	p_value	p_value	p_value	p_value	p_value
drug		Acetaminophen	Vancomycin	Naproxen	Celecoxib	Acyclovir	All drugs	Acetaminophen	Vancomycin	Naproxen	Celecoxib	Acyclovir	All drugs	All drugs	drug		Acetaminophen	Vancomycin	Naproxen	Celecoxib	Acyclovir	All drugs	Acetaminophen	Vancomycin	Naproxen	Celecoxib	Acyclovir	All drugs	Acetaminophen	Vancomycin	Naproxen	Celecoxib	Acyclovir	All drugs
hospital	demographic	(N= 413)	(N= 177)	(N= 44)	(N= 36)	(N= 30)	(N= 539)	(N= 27390)	(N= 2435)	(N= 2139)	(N= 7663)	(N= 1722)	(N= 31979)		hospital	demographic	(N= 413)	(N= 177)	(N= 44)	(N= 36)	(N= 30)	(N= 539)	(N= 1239)	(N= 531)	(N= 132)	(N= 108)	(N= 90)	(N= 1954)
KYUH	Age (mean ± SD)	68.21 ± 13.41	68.1 ± 13.7	62.89 ± 12.12	74.33 ± 10.29	65.33 ± 13.64	67.91 ± 13.64	55.4 ± 22.6	63.1 ± 19.69	55.97 ± 17.0	66.69 ± 14.15	56.81 ± 19.72	56.47 ± 22.11	<0.001	KYUH	Age (mean ± SD)	68.21 ± 13.41	68.1 ± 13.7	62.89 ± 12.12	74.33 ± 10.29	65.33 ± 13.64	67.91 ± 13.64	68.2 ± 13.42	68.11 ± 13.65	62.91 ± 12.09	74.32 ± 10.27	65.28 ± 13.74	67.71 ± 13.55	0.993	0.992	0.992	0.996	0.985	0.762
KYUH	Gender (n, %)															Gender (n, %)
KYUH	Male	274 (66.34%)	126 (71.19%)	27 (61.36%)	17 (47.22%)	17 (56.67%)	360 (66.79%)	13409 (48.96%)	1281 (52.61%)	890 (41.61%)	3040 (39.67%)	756 (43.9%)	15363 (48.04%)	<0.001		Male	274 (66.34%)	126 (71.19%)	27 (61.36%)	17 (47.22%)	17 (56.67%)	360 (66.79%)	606 (48.91%)	267 (50.28%)	63 (47.73%)	40 (37.04%)	40 (44.44%)	950 (48.62%)	<0.001	<0.001	0.118	0.295	0.255	<0.001
KYUH	Female	139 (33.66%)	51 (28.81%)	17 (38.64%)	19 (52.78%)	13 (43.33%)	179 (33.21%)	13981 (51.04%)	1154 (47.39%)	1249 (58.39%)	4623 (60.33%)	966 (56.1%)	16616 (51.96%)	<0.001		Female	139 (33.66%)	51 (28.81%)	17 (38.64%)	19 (52.78%)	13 (43.33%)	179 (33.21%)	633 (51.09%)	264 (49.72%)	69 (52.27%)	68 (62.96%)	50 (55.56%)	1004 (51.38%)	<0.001	<0.001	0.118	0.295	0.255	<0.001
KYUH	Medical history (n, %)															Medical history (n, %)
KYUH	Sepsis	3 (0.73%)	5 (2.82%)	-	-	1 (3.33%)	7 (1.3%)	295 (1.08%)	91 (3.74%)	3 (0.14%)	15 (0.2%)	16 (0.93%)	337 (1.05%)	0.582		Sepsis	3 (0.73%)	5 (2.82%)	-	-	1 (3.33%)	7 (1.3%)	9 (0.73%)	13 (2.45%)	-	1 (0.93%)	-	21 (1.07%)	1	0.783				0.662
KYUH	Diabetes mellitus	54 (13.08%)	14 (7.91%)	5 (11.36%)	6 (16.67%)	3 (10.0%)	65 (12.06%)	2234 (8.16%)	230 (9.45%)	191 (8.93%)	838 (10.94%)	138 (8.01%)	2554 (7.99%)	<0.001		Diabetes mellitus	54 (13.08%)	14 (7.91%)	5 (11.36%)	6 (16.67%)	3 (10.0%)	65 (12.06%)	113 (9.12%)	69 (12.99%)	10 (7.58%)	16 (14.81%)	7 (7.78%)	195 (9.98%)	0.021	0.069	0.436	0.789	0.703	0.162
KYUH	Chronic kidney disease	22 (5.33%)	1 (0.56%)	2 (4.55%)	3 (8.33%)	1 (3.33%)	24 (4.45%)	464 (1.69%)	52 (2.14%)	25 (1.17%)	179 (2.34%)	11 (0.64%)	516 (1.61%)	<0.001		Chronic kidney disease	22 (5.33%)	1 (0.56%)	2 (4.55%)	3 (8.33%)	1 (3.33%)	24 (4.45%)	28 (2.26%)	21 (3.95%)	3 (2.27%)	2 (1.85%)	1 (1.11%)	51 (2.61%)	0.002	0.024	0.432	0.066	0.41	0.027
KYUH	Chronic liver	48 (11.62%)	6 (3.39%)	4 (9.09%)	1 (2.78%)	1 (3.33%)	52 (9.65%)	844 (3.08%)	74 (3.04%)	44 (2.06%)	197 (2.57%)	37 (2.15%)	901 (2.82%)	<0.001		Chronic liver	48 (11.62%)	6 (3.39%)	4 (9.09%)	1 (2.78%)	1 (3.33%)	52 (9.65%)	48 (3.87%)	19 (3.58%)	3 (2.27%)	3 (2.78%)	1 (1.11%)	71 (3.63%)	<0.001	0.906	0.045	1	0.41	<0.001
KYUH	Hypoalbuminemia	-	-	-	-	-	-	-	-	-	-	-	-			Hypoalbuminemia	-	-	-	-	-	-	-	-	-	-	-	-
KYUH	Hypotension	-	-	-	-	-	-	33 (0.12%)	3 (0.12%)	3 (0.14%)	9 (0.12%)	2 (0.12%)	36 (0.11%)			Hypotension	-	-	-	-	-	-	-	-	-	-	-	-
KYUH	Hypertension	71 (17.19%)	13 (7.34%)	6 (13.64%)	11 (30.56%)	3 (10.0%)	77 (14.29%)	4020 (14.68%)	408 (16.76%)	336 (15.71%)	1854 (24.19%)	200 (11.61%)	4783 (14.96%)	0.665		Hypertension	71 (17.19%)	13 (7.34%)	6 (13.64%)	11 (30.56%)	3 (10.0%)	77 (14.29%)	233 (18.81%)	98 (18.46%)	24 (18.18%)	27 (25.0%)	14 (15.56%)	360 (18.42%)	0.463	<0.001	0.487	0.512	0.45	0.025
KYUH	Neoplasm (Active cancers)	204 (49.39%)	68 (38.42%)	38 (86.36%)	10 (27.78%)	16 (53.33%)	255 (47.31%)	4744 (17.32%)	486 (19.96%)	611 (28.56%)	678 (8.85%)	346 (20.09%)	5114 (15.99%)	<0.001		Neoplasm (Active cancers)	204 (49.39%)	68 (38.42%)	38 (86.36%)	10 (27.78%)	16 (53.33%)	255 (47.31%)	253 (20.42%)	114 (21.47%)	45 (34.09%)	18 (16.67%)	22 (24.44%)	417 (21.34%)	<0.001	<0.001	<0.001	0.145	0.003	<0.001
KYUH	Heart failure	26 (6.3%)	5 (2.82%)	1 (2.27%)	4 (11.11%)	2 (6.67%)	34 (6.31%)	983 (3.59%)	137 (5.63%)	82 (3.83%)	435 (5.68%)	64 (3.72%)	1151 (3.6%)	<0.001		Heart failure	26 (6.3%)	5 (2.82%)	1 (2.27%)	4 (11.11%)	2 (6.67%)	34 (6.31%)	63 (5.08%)	34 (6.4%)	7 (5.3%)	7 (6.48%)	8 (8.89%)	105 (5.37%)	0.345	0.071	0.403	0.365	0.703	0.403
KYUH	Obesity	-	-	-	-	-	-	126 (0.46%)	4 (0.16%)	19 (0.89%)	26 (0.34%)	11 (0.64%)	141 (0.44%)			Obesity	-	-	-	-	-	-	3 (0.24%)	1 (0.19%)	-	-	-	4 (0.2%)
KYUH	Peripheral vascular disease	16 (3.87%)	3 (1.69%)	1 (2.27%)	4 (11.11%)	1 (3.33%)	19 (3.53%)	567 (2.07%)	74 (3.04%)	49 (2.29%)	252 (3.29%)	38 (2.21%)	653 (2.04%)	0.016		Peripheral vascular disease	16 (3.87%)	3 (1.69%)	1 (2.27%)	4 (11.11%)	1 (3.33%)	19 (3.53%)	43 (3.47%)	23 (4.33%)	3 (2.27%)	5 (4.63%)	2 (2.22%)	69 (3.53%)	0.702	0.106	1	0.164	0.736	0.995
KYUH	Liver dysfunction	2 (0.48%)	1 (0.56%)	1 (2.27%)	-	-	2 (0.37%)	478 (1.75%)	38 (1.56%)	42 (1.96%)	205 (2.68%)	24 (1.39%)	558 (1.74%)	0.015		Liver dysfunction	2 (0.48%)	1 (0.56%)	1 (2.27%)	-	-	2 (0.37%)	22 (1.78%)	3 (0.56%)	3 (2.27%)	1 (0.93%)	-	25 (1.28%)	0.058	1	1			0.071
KYUH	Anemia	30 (7.26%)	7 (3.95%)	3 (6.82%)	4 (11.11%)	2 (6.67%)	35 (6.49%)	704 (2.57%)	78 (3.2%)	101 (4.72%)	236 (3.08%)	58 (3.37%)	783 (2.45%)	<0.001		Anemia	30 (7.26%)	7 (3.95%)	3 (6.82%)	4 (11.11%)	2 (6.67%)	35 (6.49%)	37 (2.99%)	24 (4.52%)	6 (4.55%)	7 (6.48%)	4 (4.44%)	68 (3.48%)	<0.001	0.75	0.553	0.365	0.629	0.002
KYUH	Prior kidney surgery	1 (0.24%)	1 (0.56%)	-	-	-	1 (0.19%)	14 (0.05%)	-	1 (0.05%)	1 (0.01%)	4 (0.23%)	16 (0.05%)	0.172		Prior kidney surgery	1 (0.24%)	1 (0.56%)	-	-	-	1 (0.19%)	-	-	-	-	-	-
KYUH	Laboratory test [before medication]															Laboratory test [before medication]
KYUH	Serum creatinine	1.0 ± 0.37	0.94 ± 0.31	1.0 ± 0.0	1.03 ± 0.29	1.0 ± 0.37	0.99 ± 0.37	0.9 ± 0.33	0.92 ± 0.31	0.92 ± 0.28	0.95 ± 0.25	0.92 ± 0.29	0.9 ± 0.32	<0.001		Serum creatinine	1.0 ± 0.37	0.94 ± 0.31	1.0 ± 0.0	1.03 ± 0.29	1.0 ± 0.37	0.99 ± 0.37	0.98 ± 0.2	0.95 ± 0.26	0.98 ± 0.21	0.99 ± 0.25	0.93 ± 0.25	0.98 ± 0.22	0.297	0.72	0.416	0.499	0.365	0.337
KYUH	Glucose	145.53 ± 76.4	153.48 ± 79.78	131.09 ± 55.41	138.75 ± 81.08	163.97 ± 78.09	151.31 ± 84.42	130.41 ± 60.25	138.45 ± 70.24	127.68 ± 56.23	130.57 ± 55.25	131.67 ± 59.68	130.58 ± 59.73	<0.001		Glucose	146.94 ± 78.1	152.24 ± 78.7	136.59 ± 77.52	138.75 ± 81.08	163.97 ± 78.09	150.75 ± 82.36	138.59 ± 71.32	146.69 ± 93.95	136.31 ± 83.04	123.74 ± 33.45	144.74 ± 85.84	140.11 ± 78.81	0.057	0.443	0.984	0.293	0.268	0.008
KYUH	Potassium	4.17 ± 0.61	4.02 ± 0.54	4.27 ± 0.54	4.25 ± 0.55	4.03 ± 0.55	4.14 ± 0.61	4.1 ± 0.51	4.09 ± 0.61	4.09 ± 0.45	4.12 ± 0.48	4.08 ± 0.47	4.1 ± 0.5	0.121		Potassium	4.17 ± 0.61	4.04 ± 0.51	4.27 ± 0.54	4.31 ± 0.62	4.03 ± 0.55	4.14 ± 0.6	4.08 ± 0.55	4.11 ± 0.58	4.08 ± 0.41	4.07 ± 0.45	4.03 ± 0.41	4.09 ± 0.54	0.009	0.114	0.04	0.045	1	0.06
KYUH	Sodium	136.6 ± 4.45	135.98 ± 4.72	137.02 ± 4.18	136.92 ± 4.91	136.4 ± 5.59	136.47 ± 4.58	137.79 ± 3.5	137.37 ± 4.3	137.96 ± 3.32	138.41 ± 3.32	138.1 ± 3.31	137.86 ± 3.5	<0.001		Sodium	136.66 ± 4.59	136.09 ± 4.5	136.95 ± 4.17	136.92 ± 4.91	136.4 ± 5.59	136.49 ± 4.61	137.84 ± 3.57	137.27 ± 4.21	138.2 ± 3.09	137.95 ± 3.06	138.03 ± 3.52	137.74 ± 3.73	<0.001	0.002	0.077	0.245	0.147	<0.001
KYUH	BUN	18.0 ± 9.18	17.25 ± 7.86	15.32 ± 5.91	19.58 ± 8.53	17.4 ± 8.26	17.68 ± 8.86	15.35 ± 6.42	16.68 ± 7.71	14.83 ± 5.53	16.66 ± 5.88	15.58 ± 6.01	15.47 ± 6.35	<0.001		BUN	17.98 ± 9.17	17.25 ± 7.9	15.32 ± 5.91	19.58 ± 8.53	17.4 ± 8.26	17.67 ± 8.87	17.25 ± 7.67	17.43 ± 8.26	16.11 ± 5.06	17.83 ± 5.56	16.84 ± 6.99	17.19 ± 7.62	0.146	0.803	0.431	0.261	0.746	0.25
		case	case	case	case	case	case	control	control	control	control	control	control	p_value			case	case	case	case	case	case	control	control	control	control	control	control	p_value	p_value	p_value	p_value	p_value	p_value
drug		Acetaminophen	Vancomycin	Naproxen	Celecoxib	Acyclovir	All drugs	Acetaminophen	Vancomycin	Naproxen	Celecoxib	Acyclovir	All drugs	All drugs	drug		Acetaminophen	Vancomycin	Naproxen	Celecoxib	Acyclovir	All drugs	Acetaminophen	Vancomycin	Naproxen	Celecoxib	Acyclovir	All drugs	Acetaminophen	Vancomycin	Naproxen	Celecoxib	Acyclovir	All drugs
hospital	demographic	(N= 521)	(N= 497)	(N= 11)	(N= 62)	(N= 31)	(N= 1003)	(N= 50263)	(N= 7751)	(N= 2665)	(N= 10805)	(N= 1707)	(N= 61932)		hospital	demographic	(N= 521)	(N= 497)	(N= 11)	(N= 62)	(N= 31)	(N= 1003)	(N= 1563)	(N= 1491)	(N= 33)	(N= 186)	(N= 93)	(N= 3328)
AJUH	Age (mean ± SD)	59.84 ± 15.26	59.47 ± 16.23	44.55 ± 20.71	66.79 ± 11.24	51.23 ± 15.17	59.52 ± 15.79	45.17 ± 25.52	52.77 ± 23.55	57.31 ± 16.73	62.24 ± 15.4	39.1 ± 24.84	47.38 ± 25.01	<0.001	AJUH	Age (mean ± SD)	59.84 ± 15.26	59.47 ± 16.23	44.55 ± 20.71	66.79 ± 11.24	51.23 ± 15.17	59.52 ± 15.79	59.84 ± 15.26	59.49 ± 16.21	44.88 ± 20.12	66.76 ± 11.23	51.04 ± 15.18	59.67 ± 15.77	0.997	0.982	0.965	0.985	0.955	0.785
AJUH	Gender (n, %)														AJUH	Gender (n, %)
AJUH	Male	321 (61.61%)	337 (67.81%)	6 (54.55%)	24 (38.71%)	17 (54.84%)	628 (62.61%)	25150 (50.04%)	4413 (56.93%)	894 (33.55%)	2888 (26.73%)	756 (44.29%)	29714 (47.98%)	<0.001	AJUH	Male	321 (61.61%)	337 (67.81%)	6 (54.55%)	24 (38.71%)	17 (54.84%)	628 (62.61%)	787 (50.35%)	882 (59.15%)	19 (57.58%)	60 (32.26%)	38 (40.86%)	1765 (53.03%)	<0.001	<0.001	0.868	0.367	0.186	<0.001
AJUH	Female	200 (38.39%)	160 (32.19%)	5 (45.45%)	38 (61.29%)	14 (45.16%)	375 (37.39%)	25113 (49.96%)	3338 (43.07%)	1771 (66.45%)	7917 (73.27%)	951 (55.71%)	32218 (52.02%)	<0.001	AJUH	Female	200 (38.39%)	160 (32.19%)	5 (45.45%)	38 (61.29%)	14 (45.16%)	375 (37.39%)	776 (49.65%)	609 (40.85%)	14 (42.42%)	126 (67.74%)	55 (59.14%)	1563 (46.97%)	<0.001	<0.001	0.868	0.367	0.186	<0.001
AJUH	Medical history (n, %)														AJUH	Medical history (n, %)
AJUH	Sepsis	37 (7.1%)	111 (22.33%)	2 (18.18%)	10 (16.13%)	7 (22.58%)	139 (13.86%)	852 (1.7%)	761 (9.82%)	15 (0.56%)	91 (0.84%)	61 (3.57%)	1375 (2.22%)	<0.001	AJUH	Sepsis	37 (7.1%)	111 (22.33%)	2 (18.18%)	10 (16.13%)	7 (22.58%)	139 (13.86%)	9 (0.58%)	119 (7.98%)	-	1 (0.54%)	4 (4.3%)	128 (3.85%)	<0.001	<0.001		<0.001	0.002	<0.001
AJUH	Diabetes mellitus	119 (22.84%)	104 (20.93%)	1 (9.09%)	21 (33.87%)	4 (12.9%)	223 (22.23%)	5410 (10.76%)	1286 (16.59%)	388 (14.56%)	1691 (15.65%)	154 (9.02%)	7010 (11.32%)	<0.001	AJUH	Diabetes mellitus	119 (22.84%)	104 (20.93%)	1 (9.09%)	21 (33.87%)	4 (12.9%)	223 (22.23%)	262 (16.76%)	285 (19.11%)	3 (9.09%)	37 (19.89%)	16 (17.2%)	593 (17.82%)	0.002	0.378	1	0.024	0.573	0.002
AJUH	Chronic kidney disease	7 (1.34%)	4 (0.8%)	-	6 (9.68%)	-	13 (1.3%)	90 (0.18%)	13 (0.17%)	10 (0.38%)	27 (0.25%)	1 (0.06%)	99 (0.16%)	<0.001	AJUH	Chronic kidney disease	7 (1.34%)	4 (0.8%)	-	6 (9.68%)	-	13 (1.3%)	8 (0.51%)	1 (0.07%)	1 (3.03%)	1 (0.54%)	-	11 (0.33%)	0.052	0.004		<0.001		<0.001
AJUH	Chronic liver	74 (14.2%)	59 (11.87%)	-	10 (16.13%)	10 (32.26%)	139 (13.86%)	1254 (2.49%)	282 (3.64%)	47 (1.76%)	203 (1.88%)	90 (5.27%)	1558 (2.52%)	<0.001	AJUH	Chronic liver	74 (14.2%)	59 (11.87%)	-	10 (16.13%)	10 (32.26%)	139 (13.86%)	54 (3.45%)	57 (3.82%)	1 (3.03%)	11 (5.91%)	7 (7.53%)	126 (3.79%)	<0.001	<0.001		0.012	<0.001	<0.001
AJUH	Hypoalbuminemia	-	-	-	-	-	-	-	-	-	-	-	-		AJUH	Hypoalbuminemia	-	-	-	-	-	-	-	-	-	-	-	-
AJUH	Hypotension	1 (0.19%)	-	-	1 (1.61%)	-	1 (0.1%)	48 (0.1%)	7 (0.09%)	2 (0.08%)	10 (0.09%)	3 (0.18%)	52 (0.08%)	0.865	AJUH	Hypotension	1 (0.19%)	-	-	1 (1.61%)	-	1 (0.1%)	1 (0.06%)	-	-	1 (0.54%)	2 (2.15%)	4 (0.12%)	0.414			0.412		0.867
AJUH	Hypertension	198 (38.0%)	155 (31.19%)	2 (18.18%)	32 (51.61%)	8 (25.81%)	351 (35.0%)	11342 (22.57%)	2249 (29.02%)	990 (37.15%)	4203 (38.9%)	278 (16.29%)	14939 (24.12%)	<0.001	AJUH	Hypertension	198 (38.0%)	155 (31.19%)	2 (18.18%)	32 (51.61%)	8 (25.81%)	351 (35.0%)	530 (33.91%)	523 (35.08%)	7 (21.21%)	79 (42.47%)	20 (21.51%)	1143 (34.34%)	0.09	0.113	0.829	0.21	0.62	0.704
AJUH	Neoplasm (Active cancers)	413 (79.27%)	255 (51.31%)	8 (72.73%)	28 (45.16%)	23 (74.19%)	652 (65.0%)	15568 (30.97%)	2630 (33.93%)	331 (12.42%)	1601 (14.82%)	655 (38.37%)	17699 (28.58%)	<0.001	AJUH	Neoplasm (Active cancers)	413 (79.27%)	255 (51.31%)	8 (72.73%)	28 (45.16%)	23 (74.19%)	652 (65.0%)	649 (41.52%)	571 (38.3%)	8 (24.24%)	37 (19.89%)	37 (39.78%)	1282 (38.52%)	<0.001	<0.001	0.004	<0.001	<0.001	<0.001
AJUH	Heart failure	13 (2.5%)	20 (4.02%)	-	4 (6.45%)	-	33 (3.29%)	421 (0.84%)	143 (1.84%)	27 (1.01%)	145 (1.34%)	16 (0.94%)	582 (0.94%)	<0.001	AJUH	Heart failure	13 (2.5%)	20 (4.02%)	-	4 (6.45%)	-	33 (3.29%)	24 (1.54%)	33 (2.21%)	-	4 (2.15%)	2 (2.15%)	60 (1.8%)	0.151	0.03		0.097		0.004
AJUH	Obesity	2 (0.38%)	1 (0.2%)	-	-	-	2 (0.2%)	202 (0.4%)	10 (0.13%)	28 (1.05%)	70 (0.65%)	11 (0.64%)	247 (0.4%)	0.318	AJUH	Obesity	2 (0.38%)	1 (0.2%)	-	-	-	2 (0.2%)	8 (0.51%)	1 (0.07%)	1 (3.03%)	-	-	10 (0.3%)	0.714	0.414				0.593
AJUH	Peripheral vascular disease	11 (2.11%)	9 (1.81%)	-	3 (4.84%)	-	18 (1.79%)	359 (0.71%)	91 (1.17%)	32 (1.2%)	150 (1.39%)	13 (0.76%)	480 (0.78%)	<0.001	AJUH	Peripheral vascular disease	11 (2.11%)	9 (1.81%)	-	3 (4.84%)	-	18 (1.79%)	12 (0.77%)	23 (1.54%)	-	1 (0.54%)	-	35 (1.05%)	0.011	0.681		0.02		0.061
AJUH	Liver dysfunction	24 (4.61%)	14 (2.82%)	1 (9.09%)	3 (4.84%)	3 (9.68%)	40 (3.99%)	521 (1.04%)	87 (1.12%)	30 (1.13%)	136 (1.26%)	27 (1.58%)	692 (1.12%)	<0.001	AJUH	Liver dysfunction	24 (4.61%)	14 (2.82%)	1 (9.09%)	3 (4.84%)	3 (9.68%)	40 (3.99%)	26 (1.66%)	15 (1.01%)	-	3 (1.61%)	3 (3.23%)	46 (1.38%)	<0.001	0.004		0.152	0.147	<0.001
AJUH	Anemia	36 (6.91%)	51 (10.26%)	3 (27.27%)	7 (11.29%)	3 (9.68%)	89 (8.87%)	1232 (2.45%)	579 (7.47%)	44 (1.65%)	1069 (9.89%)	165 (9.67%)	2507 (4.05%)	<0.001	AJUH	Anemia	36 (6.91%)	51 (10.26%)	3 (27.27%)	7 (11.29%)	3 (9.68%)	89 (8.87%)	29 (1.86%)	122 (8.18%)	-	22 (11.83%)	9 (9.68%)	176 (5.29%)	<0.001	0.154		0.909	1	<0.001
AJUH	Prior kidney surgery	1 (0.19%)	1 (0.2%)	-	2 (3.23%)	-	3 (0.3%)	7 (0.01%)	1 (0.01%)	1 (0.04%)	4 (0.04%)	1 (0.06%)	9 (0.01%)	<0.001	AJUH	Prior kidney surgery	1 (0.19%)	1 (0.2%)	-	2 (3.23%)	-	3 (0.3%)	-	-	-	-	-	-
AJUH	Laboratory test [before medication]														AJUH	Laboratory test [before medication]
AJUH	Serum creatinine	0.88 ± 0.48	0.85 ± 0.22	0.92 ± 0.21	1.01 ± 1.2	0.86 ± 0.24	0.87 ± 0.37	0.74 ± 0.23	0.79 ± 0.24	0.77 ± 0.18	0.8 ± 0.18	0.74 ± 0.25	0.76 ± 0.23	<0.001	AJUH	Serum creatinine	0.88 ± 0.48	0.85 ± 0.22	0.92 ± 0.21	1.01 ± 1.2	0.85 ± 0.25	0.87 ± 0.37	0.84 ± 0.2	0.84 ± 0.21	0.82 ± 0.23	0.84 ± 0.2	0.84 ± 0.2	0.84 ± 0.2	0.049	0.411	0.222	0.29	0.866	0.025
AJUH	Glucose	-	-	-	164.0 ± 0.0	21-	187.0 ± 23.0	102.0 ± 0.0	185.0 ± 63.38	-	168.67 ± 55.2	132.0 ± 20.0	164.38 ± 59.51	0.502	AJUH	Glucose	-	-	-	164.0 ± 0.0	21-	187.0 ± 23.0	-	-	-	191.0 ± 0.0	112.0 ± 0.0	151.5 ± 39.5						0.535
AJUH	Potassium	4.22 ± 0.52	4.1 ± 0.54	4.12 ± 0.35	4.3 ± 0.78	4.12 ± 0.39	4.17 ± 0.55	4.2 ± 0.46	4.08 ± 0.54	4.26 ± 0.4	4.17 ± 0.44	4.14 ± 0.51	4.19 ± 0.47	0.479	AJUH	Potassium	4.22 ± 0.52	4.11 ± 0.53	4.12 ± 0.35	4.3 ± 0.78	4.12 ± 0.39	4.17 ± 0.55	4.21 ± 0.41	4.09 ± 0.5	4.3 ± 0.36	4.21 ± 0.44	4.08 ± 0.47	4.15 ± 0.46	0.54	0.613	0.173	0.359	0.653	0.253
AJUH	Sodium	138.38 ± 3.99	138.6 ± 4.5	139.0 ± 2.92	138.68 ± 4.22	138.77 ± 3.04	138.49 ± 4.25	139.45 ± 3.12	138.56 ± 4.3	140.44 ± 2.98	140.11 ± 3.43	139.02 ± 3.63	139.42 ± 3.3	<0.001	AJUH	Sodium	138.39 ± 3.99	138.57 ± 4.44	139.0 ± 2.92	138.68 ± 4.22	138.77 ± 3.04	138.48 ± 4.23	139.77 ± 3.17	138.69 ± 4.25	139.23 ± 3.86	139.76 ± 4.54	139.62 ± 4.7	139.27 ± 3.85	<0.001	0.597	0.844	0.095	0.268	<0.001
AJUH	BUN	14.71 ± 5.92	14.52 ± 6.39	14.07 ± 5.63	17.21 ± 8.83	13.32 ± 5.19	14.69 ± 6.35	13.34 ± 5.15	14.47 ± 6.71	14.8 ± 4.91	15.1 ± 5.51	12.86 ± 5.07	13.6 ± 5.39	<0.001	AJUH	BUN	14.72 ± 5.93	14.54 ± 6.41	14.07 ± 5.63	17.21 ± 8.83	13.32 ± 5.19	14.68 ± 6.36	14.56 ± 5.29	15.24 ± 7.5	14.48 ± 8.05	15.32 ± 5.25	13.57 ± 4.96	14.9 ± 6.41	0.587	0.044	0.858	0.118	0.814	0.344
		case	case	case	case	case	case	control	control	control	control	control	control	p_value			case	case	case	case	case	case	control	control	control	control	control	control	p_value	p_value	p_value	p_value	p_value	p_value
drug		Acetaminophen	Vancomycin	Naproxen	Celecoxib	Acyclovir	All drugs	Acetaminophen	Vancomycin	Naproxen	Celecoxib	Acyclovir	All drugs	All drugs	drug		Acetaminophen	Vancomycin	Naproxen	Celecoxib	Acyclovir	All drugs	Acetaminophen	Vancomycin	Naproxen	Celecoxib	Acyclovir	All drugs	Acetaminophen	Vancomycin	Naproxen	Celecoxib	Acyclovir	All drugs
hospital	demographic	(N= 2111)	(N= 781)	(N= 129)	(N= 105)	(N= 115)	(N= 2617)	(N= 149851)	(N= 17289)	(N= 13741)	(N= 24498)	(N= 5216)	(N= 169839)		hospital	demographic	(N= 2111)	(N= 780)	(N= 129)	(N= 105)	(N= 115)	(N= 2616)	(N= 6333)	(N= 2340)	(N= 387)	(N= 315)	(N= 345)	(N= 9558)
SNUH	Age (mean ± SD)	57.57 ± 15.87	56.86 ± 18.49	56.7 ± 16.55	63.56 ± 14.68	53.63 ± 17.19	57.89 ± 16.48	55.41 ± 17.79	48.72 ± 25.57	52.58 ± 18.82	61.03 ± 15.68	50.42 ± 20.99	54.71 ± 18.71	<0.001	SNUH	Age (mean ± SD)	57.57 ± 15.87	56.87 ± 18.5	56.7 ± 16.55	63.56 ± 14.68	53.63 ± 17.19	57.89 ± 16.49	57.57 ± 15.87	56.87 ± 18.48	56.71 ± 16.52	63.56 ± 14.7	53.63 ± 17.23	57.46 ± 16.61	1	0.998	0.994	1	0.999	0.234
SNUH	Gender (n, %)														SNUH	Gender (n, %)
SNUH	Male	1346 (63.76%)	491 (62.87%)	79 (61.24%)	49 (46.67%)	78 (67.83%)	1652 (63.13%)	67785 (45.23%)	8743 (50.57%)	6737 (49.03%)	7153 (29.2%)	2507 (48.06%)	76714 (45.17%)	<0.001	SNUH	Male	1346 (63.76%)	491 (62.95%)	79 (61.24%)	49 (46.67%)	78 (67.83%)	1652 (63.15%)	3037 (47.96%)	1158 (49.49%)	202 (52.2%)	101 (32.06%)	180 (52.17%)	4602 (48.15%)	<0.001	<0.001	0.072	0.009	0.003	<0.001
SNUH	Female	765 (36.24%)	290 (37.13%)	50 (38.76%)	56 (53.33%)	37 (32.17%)	965 (36.87%)	82066 (54.77%)	8546 (49.43%)	7004 (50.97%)	17345 (70.8%)	2709 (51.94%)	93125 (54.83%)	<0.001	SNUH	Female	765 (36.24%)	289 (37.05%)	50 (38.76%)	56 (53.33%)	37 (32.17%)	964 (36.85%)	3296 (52.04%)	1182 (50.51%)	185 (47.8%)	214 (67.94%)	165 (47.83%)	4956 (51.85%)	<0.001	<0.001	0.072	0.009	0.003	<0.001
SNUH	Medical history (n, %)														SNUH	Medical history (n, %)
SNUH	Sepsis	32 (1.52%)	22 (2.82%)	4 (3.1%)	1 (0.95%)	3 (2.61%)	40 (1.53%)	308 (0.21%)	351 (2.03%)	63 (0.46%)	39 (0.16%)	122 (2.34%)	486 (0.29%)	<0.001	SNUH	Sepsis	32 (1.52%)	22 (2.82%)	4 (3.1%)	1 (0.95%)	3 (2.61%)	40 (1.53%)	5 (0.08%)	31 (1.32%)	1 (0.26%)	-	4 (1.16%)	41 (0.43%)	<0.001	0.005	0.004		0.272	<0.001
SNUH	Diabetes mellitus	250 (11.84%)	82 (10.5%)	16 (12.4%)	20 (19.05%)	18 (15.65%)	300 (11.46%)	10511 (7.01%)	1366 (7.9%)	1127 (8.2%)	2167 (8.85%)	487 (9.34%)	11633 (6.85%)	<0.001	SNUH	Diabetes mellitus	250 (11.84%)	82 (10.51%)	16 (12.4%)	20 (19.05%)	18 (15.65%)	300 (11.47%)	520 (8.21%)	215 (9.19%)	40 (10.34%)	33 (10.48%)	39 (11.3%)	836 (8.75%)	<0.001	0.275	0.513	0.022	0.22	<0.001
SNUH	Chronic kidney disease	17 (0.81%)	2 (0.26%)	-	1 (0.95%)	1 (0.87%)	18 (0.69%)	465 (0.31%)	56 (0.32%)	45 (0.33%)	112 (0.46%)	21 (0.4%)	502 (0.3%)	<0.001	SNUH	Chronic kidney disease	17 (0.81%)	2 (0.26%)	-	1 (0.95%)	1 (0.87%)	18 (0.69%)	28 (0.44%)	4 (0.17%)	4 (1.03%)	5 (1.59%)	2 (0.58%)	40 (0.42%)	0.047	0.637		0.635	0.738	0.076
SNUH	Chronic liver	437 (20.7%)	135 (17.29%)	8 (6.2%)	11 (10.48%)	22 (19.13%)	506 (19.34%)	10024 (6.69%)	923 (5.34%)	561 (4.08%)	899 (3.67%)	694 (13.31%)	10581 (6.23%)	<0.001	SNUH	Chronic liver	437 (20.7%)	135 (17.31%)	8 (6.2%)	11 (10.48%)	22 (19.13%)	506 (19.34%)	554 (8.75%)	130 (5.56%)	23 (5.94%)	14 (4.44%)	53 (15.36%)	759 (7.94%)	<0.001	<0.001	0.915	0.024	0.343	<0.001
SNUH	Hypoalbuminemia	-	-	-	-	-	-	-	-	-	-	-	-		SNUH	Hypoalbuminemia	-	-	-	-	-	-	-	-	-	-	-	-
SNUH	Hypotension	3 (0.14%)	1 (0.13%)	-	-	-	4 (0.15%)	303 (0.2%)	50 (0.29%)	36 (0.26%)	108 (0.44%)	40 (0.77%)	353 (0.21%)	0.539	SNUH	Hypotension	3 (0.14%)	1 (0.13%)	-	-	-	4 (0.15%)	15 (0.24%)	8 (0.34%)	1 (0.26%)	2 (0.63%)	2 (0.58%)	28 (0.29%)	0.414	0.335				0.215
SNUH	Hypertension	209 (9.9%)	67 (8.58%)	14 (10.85%)	21 (20.0%)	9 (7.83%)	264 (10.09%)	11423 (7.62%)	1396 (8.07%)	1257 (9.15%)	2692 (10.99%)	448 (8.59%)	12958 (7.63%)	<0.001	SNUH	Hypertension	209 (9.9%)	67 (8.59%)	14 (10.85%)	21 (20.0%)	9 (7.83%)	264 (10.09%)	603 (9.52%)	206 (8.8%)	57 (14.73%)	41 (13.02%)	31 (8.99%)	924 (9.67%)	0.609	0.855	0.268	0.081	0.702	0.517
SNUH	Neoplasm (Active cancers)	1782 (84.41%)	505 (64.66%)	106 (82.17%)	67 (63.81%)	100 (86.96%)	2081 (79.52%)	74238 (49.54%)	6759 (39.09%)	5319 (38.71%)	5788 (23.63%)	3520 (67.48%)	78117 (45.99%)	<0.001	SNUH	Neoplasm (Active cancers)	1782 (84.41%)	505 (64.74%)	106 (82.17%)	67 (63.81%)	100 (86.96%)	2081 (79.55%)	3108 (49.08%)	973 (41.58%)	150 (38.76%)	78 (24.76%)	219 (63.48%)	4450 (46.56%)	<0.001	<0.001	<0.001	<0.001	<0.001	<0.001
SNUH	Heart failure	50 (2.37%)	27 (3.46%)	3 (2.33%)	2 (1.9%)	4 (3.48%)	62 (2.37%)	1022 (0.68%)	370 (2.14%)	94 (0.68%)	193 (0.79%)	68 (1.3%)	1189 (0.7%)	<0.001	SNUH	Heart failure	50 (2.37%)	27 (3.46%)	3 (2.33%)	2 (1.9%)	4 (3.48%)	62 (2.37%)	56 (0.88%)	62 (2.65%)	2 (0.52%)	5 (1.59%)	6 (1.74%)	127 (1.33%)	<0.001	0.238	0.069	0.826	0.268	<0.001
SNUH	Obesity	3 (0.14%)	3 (0.38%)	-	1 (0.95%)	1 (0.87%)	3 (0.11%)	606 (0.4%)	37 (0.21%)	89 (0.65%)	161 (0.66%)	27 (0.52%)	696 (0.41%)	0.018	SNUH	Obesity	3 (0.14%)	3 (0.38%)	-	1 (0.95%)	1 (0.87%)	3 (0.11%)	35 (0.55%)	6 (0.26%)	3 (0.78%)	4 (1.27%)	2 (0.58%)	50 (0.52%)	0.015	0.563		0.795	0.738	0.005
SNUH	Peripheral vascular disease	8 (0.38%)	4 (0.51%)	1 (0.78%)	1 (0.95%)	-	10 (0.38%)	460 (0.31%)	74 (0.43%)	66 (0.48%)	121 (0.49%)	14 (0.27%)	522 (0.31%)	0.494	SNUH	Peripheral vascular disease	8 (0.38%)	4 (0.51%)	1 (0.78%)	1 (0.95%)	-	10 (0.38%)	24 (0.38%)	11 (0.47%)	-	2 (0.63%)	2 (0.58%)	37 (0.39%)	1	0.881		0.738		0.972
SNUH	Liver dysfunction	25 (1.18%)	12 (1.54%)	-	1 (0.95%)	-	31 (1.18%)	854 (0.57%)	57 (0.33%)	64 (0.47%)	90 (0.37%)	24 (0.46%)	910 (0.54%)	<0.001	SNUH	Liver dysfunction	25 (1.18%)	12 (1.54%)	-	1 (0.95%)	-	31 (1.19%)	42 (0.66%)	8 (0.34%)	5 (1.29%)	3 (0.95%)	2 (0.58%)	59 (0.62%)	0.019	<0.001		1		0.003
SNUH	Anemia	127 (6.02%)	49 (6.27%)	7 (5.43%)	8 (7.62%)	20 (17.39%)	154 (5.88%)	2798 (1.87%)	693 (4.01%)	342 (2.49%)	545 (2.22%)	429 (8.22%)	3179 (1.87%)	<0.001	SNUH	Anemia	127 (6.02%)	49 (6.28%)	7 (5.43%)	8 (7.62%)	20 (17.39%)	154 (5.89%)	143 (2.26%)	88 (3.76%)	20 (5.17%)	6 (1.9%)	33 (9.57%)	282 (2.95%)	<0.001	0.003	0.909	0.005	0.023	<0.001
SNUH	Prior kidney surgery	13 (0.62%)	1 (0.13%)	1 (0.78%)	-	-	14 (0.53%)	144 (0.1%)	8 (0.05%)	6 (0.04%)	10 (0.04%)	6 (0.12%)	148 (0.09%)	<0.001	SNUH	Prior kidney surgery	13 (0.62%)	1 (0.13%)	1 (0.78%)	-	-	14 (0.54%)	9 (0.14%)	1 (0.04%)	-	-	1 (0.29%)	11 (0.12%)	<0.001	0.414				<0.001
SNUH	Laboratory test [before medication]														SNUH	Laboratory test [before medication]
SNUH	Serum creatinine	0.87 ± 0.45	0.87 ± 0.46	0.84 ± 0.18	0.83 ± 0.18	0.87 ± 0.25	0.87 ± 0.47	0.81 ± 0.18	0.76 ± 0.23	0.8 ± 0.19	0.79 ± 0.17	0.78 ± 0.21	0.8 ± 0.18	<0.001	SNUH	Serum creatinine	0.87 ± 0.45	0.87 ± 0.47	0.84 ± 0.18	0.83 ± 0.18	0.87 ± 0.25	0.87 ± 0.47	0.83 ± 0.18	0.81 ± 0.2	0.82 ± 0.17	0.84 ± 0.17	0.84 ± 0.2	0.83 ± 0.18	<0.001	0.002	0.244	0.746	0.253	<0.001
SNUH	Glucose	121.55 ± 49.24	123.53 ± 48.97	119.21 ± 43.93	124.18 ± 52.09	122.11 ± 41.29	121.58 ± 49.11	113.77 ± 38.53	115.92 ± 44.56	112.15 ± 36.99	114.75 ± 37.17	114.22 ± 40.74	113.59 ± 38.67	<0.001	SNUH	Glucose	121.75 ± 50.43	123.58 ± 49.14	119.21 ± 43.93	124.18 ± 52.09	121.89 ± 41.41	121.48 ± 48.26	114.6 ± 39.25	118.98 ± 45.1	116.46 ± 40.92	112.71 ± 34.89	115.49 ± 38.86	115.65 ± 40.5	<0.001	0.021	0.533	0.038	0.149	<0.001
SNUH	Potassium	4.23 ± 0.48	4.2 ± 0.52	4.25 ± 0.47	4.27 ± 0.45	4.28 ± 0.65	4.23 ± 0.5	4.23 ± 0.42	4.25 ± 0.55	4.25 ± 0.4	4.24 ± 0.41	4.19 ± 0.52	4.23 ± 0.43	0.509	SNUH	Potassium	4.22 ± 0.48	4.21 ± 0.53	4.25 ± 0.47	4.27 ± 0.45	4.26 ± 0.52	4.22 ± 0.5	4.22 ± 0.41	4.21 ± 0.48	4.27 ± 0.42	4.24 ± 0.43	4.2 ± 0.45	4.22 ± 0.43	0.952	0.847	0.679	0.582	0.301	0.918
SNUH	Sodium	138.51 ± 3.97	137.89 ± 4.12	139.35 ± 3.46	139.12 ± 3.09	138.3 ± 4.33	138.47 ± 3.97	139.88 ± 2.98	138.9 ± 3.81	139.92 ± 2.95	140.33 ± 2.94	139.0 ± 3.57	139.85 ± 3.03	<0.001	SNUH	Sodium	138.51 ± 3.99	137.87 ± 4.1	139.4 ± 3.48	139.12 ± 3.09	138.28 ± 4.42	138.46 ± 3.96	139.91 ± 2.92	139.1 ± 3.8	139.95 ± 2.62	140.23 ± 3.09	139.3 ± 3.37	139.71 ± 3.23	<0.001	<0.001	0.115	0.003	0.029	<0.001
SNUH	BUN	14.51 ± 5.87	15.0 ± 10.63	14.78 ± 4.97	14.56 ± 4.92	15.57 ± 5.68	14.72 ± 7.61	14.18 ± 4.8	14.24 ± 6.13	14.15 ± 4.63	15.26 ± 5.01	13.93 ± 5.12	14.19 ± 4.88	<0.001	SNUH	BUN	14.51 ± 5.89	15.0 ± 10.64	14.68 ± 4.94	14.56 ± 4.92	15.58 ± 5.68	14.72 ± 7.61	14.53 ± 4.89	14.82 ± 5.77	14.96 ± 4.58	15.98 ± 5.42	14.56 ± 5.05	14.67 ± 5.14	0.899	0.657	0.57	0.014	0.088	0.748
		case	case	case	case	case	case	control	control	control	control	control	control	p_value			case	case	case	case	case	case	control	control	control	control	control	control	p_value	p_value	p_value	p_value	p_value	p_value
drug		Acetaminophen	Vancomycin	Naproxen	Celecoxib	Acyclovir	All drugs	Acetaminophen	Vancomycin	Naproxen	Celecoxib	Acyclovir	All drugs	All drugs	drug		Acetaminophen	Vancomycin	Naproxen	Celecoxib	Acyclovir	All drugs	Acetaminophen	Vancomycin	Naproxen	Celecoxib	Acyclovir	All drugs	Acetaminophen	Vancomycin	Naproxen	Celecoxib	Acyclovir	All drugs
hospital	demographic	(N= 789)	(N= 216)	(N= 113)	(N= 116)	(N= 94)	(N= 966)	(N= 33847)	(N= 3246)	(N= 6373)	(N= 6247)	(N= 2883)	(N= 37686)		hospital	demographic	(N= 789)	(N= 216)	(N= 113)	(N= 116)	(N= 94)	(N= 966)	(N= 2367)	(N= 648)	(N= 339)	(N= 348)	(N= 282)	(N= 3465)
NCC	Age (mean ± SD)	60.96 ± 12.38	60.22 ± 12.99	57.0 ± 11.77	58.72 ± 12.02	57.85 ± 13.01	60.55 ± 12.24	59.17 ± 13.88	57.35 ± 17.81	55.28 ± 12.75	60.48 ± 12.27	57.32 ± 15.5	59.04 ± 13.77	<0.001	NCC	Age (mean ± SD)	60.96 ± 12.38	60.22 ± 12.99	57.0 ± 11.77	58.72 ± 12.02	57.85 ± 13.01	60.55 ± 12.24	60.97 ± 12.37	60.21 ± 12.9	57.06 ± 11.63	58.84 ± 11.79	57.85 ± 12.99	60.14 ± 12.71	0.983	0.994	0.96	0.925	0.998	0.356
NCC	Gender (n, %)														NCC	Gender (n, %)
NCC	Male	488 (61.85%)	139 (64.35%)	25 (22.12%)	77 (66.38%)	57 (60.64%)	569 (58.9%)	16331 (48.25%)	1828 (56.32%)	1202 (18.86%)	3316 (53.08%)	1239 (42.98%)	17678 (46.91%)	<0.001	NCC	Male	488 (61.85%)	139 (64.35%)	25 (22.12%)	77 (66.38%)	57 (60.64%)	569 (58.9%)	1464 (61.85%)	417 (64.35%)	75 (22.12%)	231 (66.38%)	171 (60.64%)	2018 (58.24%)	1	1	1	1	1	0.711
NCC	Female	301 (38.15%)	77 (35.65%)	88 (77.88%)	39 (33.62%)	37 (39.36%)	397 (41.1%)	17516 (51.75%)	1418 (43.68%)	5171 (81.14%)	2931 (46.92%)	1644 (57.02%)	20008 (53.09%)	<0.001	NCC	Female	301 (38.15%)	77 (35.65%)	88 (77.88%)	39 (33.62%)	37 (39.36%)	397 (41.1%)	903 (38.15%)	231 (35.65%)	264 (77.88%)	117 (33.62%)	111 (39.36%)	1447 (41.76%)	1	1	1	1	1	0.711
NCC	Medical history (n, %)														NCC	Medical history (n, %)
NCC	Sepsis	1 (0.13%)	1 (0.46%)	-	-	-	1 (0.1%)	6 (0.02%)	7 (0.22%)	2 (0.03%)	4 (0.06%)	10 (0.35%)	6 (0.02%)	0.046	NCC	Sepsis	1 (0.13%)	1 (0.46%)	-	-	-	1 (0.1%)	-	1 (0.15%)	-	-	-	1 (0.03%)		0.414				0.334
NCC	Diabetes mellitus	49 (6.21%)	13 (6.02%)	7 (6.19%)	5 (4.31%)	8 (8.51%)	59 (6.11%)	1518 (4.48%)	168 (5.18%)	247 (3.88%)	305 (4.88%)	118 (4.09%)	1648 (4.37%)	0.01	NCC	Diabetes mellitus	49 (6.21%)	13 (6.02%)	7 (6.19%)	5 (4.31%)	8 (8.51%)	59 (6.11%)	117 (4.94%)	40 (6.17%)	16 (4.72%)	17 (4.89%)	15 (5.32%)	167 (4.82%)	0.167	0.935	0.537	0.801	0.263	0.108
NCC	Chronic kidney disease	2 (0.25%)	1 (0.46%)	1 (0.88%)	-	-	2 (0.21%)	44 (0.13%)	3 (0.09%)	11 (0.17%)	13 (0.21%)	5 (0.17%)	49 (0.13%)	0.515	NCC	Chronic kidney disease	2 (0.25%)	1 (0.46%)	1 (0.88%)	-	-	2 (0.21%)	3 (0.13%)	-	-	-	-	3 (0.09%)	0.438					0.324
NCC	Chronic liver	15 (1.9%)	1 (0.46%)	-	2 (1.72%)	-	16 (1.66%)	298 (0.88%)	24 (0.74%)	21 (0.33%)	163 (2.61%)	15 (0.52%)	354 (0.94%)	0.024	NCC	Chronic liver	15 (1.9%)	1 (0.46%)	-	2 (1.72%)	-	16 (1.66%)	27 (1.14%)	8 (1.23%)	1 (0.29%)	9 (2.59%)	4 (1.42%)	42 (1.21%)	0.106	0.333		0.597		0.283
NCC	Hypoalbuminemia	-	-	-	-	-	-	-	-	-	-	-	-		NCC	Hypoalbuminemia	-	-	-	-	-	-	-	-	-	-	-	-
NCC	Hypotension	-	-	-	-	-	-	9 (0.03%)	2 (0.06%)	1 (0.02%)	4 (0.06%)	-	9 (0.02%)		NCC	Hypotension	-	-	-	-	-	-	1 (0.04%)	-	-	-	-	-
NCC	Hypertension	64 (8.11%)	10 (4.63%)	11 (9.73%)	3 (2.59%)	4 (4.26%)	71 (7.35%)	2311 (6.83%)	151 (4.65%)	334 (5.24%)	379 (6.07%)	130 (4.51%)	2511 (6.66%)	0.398	NCC	Hypertension	64 (8.11%)	10 (4.63%)	11 (9.73%)	3 (2.59%)	4 (4.26%)	71 (7.35%)	169 (7.14%)	38 (5.86%)	16 (4.72%)	23 (6.61%)	9 (3.19%)	229 (6.61%)	0.366	0.493	0.051	0.103	0.625	0.418
NCC	Neoplasm (Active cancers)	472 (59.82%)	143 (66.2%)	75 (66.37%)	63 (54.31%)	55 (58.51%)	581 (60.14%)	25645 (75.77%)	2268 (69.87%)	4466 (70.08%)	4066 (65.09%)	2081 (72.18%)	28791 (76.4%)	<0.001	NCC	Neoplasm (Active cancers)	472 (59.82%)	143 (66.2%)	75 (66.37%)	63 (54.31%)	55 (58.51%)	581 (60.14%)	1723 (72.79%)	447 (68.98%)	222 (65.49%)	221 (63.51%)	193 (68.44%)	2470 (71.28%)	<0.001	0.447	0.864	0.078	0.079	<0.001
NCC	Heart failure	5 (0.63%)	1 (0.46%)	2 (1.77%)	1 (0.86%)	-	6 (0.62%)	89 (0.26%)	6 (0.18%)	9 (0.14%)	21 (0.34%)	14 (0.49%)	91 (0.24%)	0.02	NCC	Heart failure	5 (0.63%)	1 (0.46%)	2 (1.77%)	1 (0.86%)	-	6 (0.62%)	6 (0.25%)	-	2 (0.59%)	2 (0.57%)	1 (0.35%)	10 (0.29%)	0.117		0.246	0.738		0.128
NCC	Obesity	-	-	-	-	-	-	2 (0.01%)	-	-	2 (0.03%)	1 (0.03%)	3 (0.01%)		NCC	Obesity	-	-	-	-	-	-	-	-	-	-	-	-
NCC	Peripheral vascular disease	-	-	-	-	-	-	24 (0.07%)	2 (0.06%)	3 (0.05%)	5 (0.08%)	1 (0.03%)	25 (0.07%)		NCC	Peripheral vascular disease	-	-	-	-	-	-	-	1 (0.15%)	-	1 (0.29%)	-	2 (0.06%)
NCC	Liver dysfunction	1 (0.13%)	2 (0.93%)	-	-	-	2 (0.21%)	44 (0.13%)	5 (0.15%)	4 (0.06%)	6 (0.1%)	4 (0.14%)	45 (0.12%)	0.44	NCC	Liver dysfunction	1 (0.13%)	2 (0.93%)	-	-	-	2 (0.21%)	3 (0.13%)	1 (0.15%)	-	-	-	3 (0.09%)	1	0.095				0.324
NCC	Anemia	4 (0.51%)	-	2 (1.77%)	-	-	4 (0.41%)	100 (0.3%)	18 (0.55%)	20 (0.31%)	12 (0.19%)	31 (1.08%)	111 (0.29%)	0.501	NCC	Anemia	4 (0.51%)	-	2 (1.77%)	-	-	4 (0.41%)	5 (0.21%)	2 (0.31%)	-	-	3 (1.06%)	7 (0.2%)	0.177					0.242
NCC	Prior kidney surgery	-	-	-	-	-	-	1 (0.0%)	1 (0.03%)	-	-	-	1 (0.0%)		NCC	Prior kidney surgery	-	-	-	-	-	-	1 (0.04%)	-	-	-	-	1 (0.03%)
NCC	Laboratory test [before medication]														NCC	Laboratory test [before medication]
NCC	Serum creatinine	1.02 ± 0.31	1.05 ± 0.39	0.98 ± 0.23	1.03 ± 0.16	1.05 ± 0.42	1.01 ± 0.28	0.98 ± 0.18	0.95 ± 0.26	0.96 ± 0.22	0.99 ± 0.15	0.97 ± 0.25	0.98 ± 0.18	<0.001	NCC	Serum creatinine	1.02 ± 0.31	1.04 ± 0.39	0.97 ± 0.25	1.02 ± 0.13	1.05 ± 0.42	1.01 ± 0.29	0.99 ± 0.17	0.99 ± 0.14	0.98 ± 0.15	0.99 ± 0.12	0.98 ± 0.21	0.98 ± 0.16	0.005	0.054	0.905	0.061	0.104	0.003
NCC	Glucose	124.75 ± 47.45	128.09 ± 52.72	117.31 ± 32.47	133.16 ± 60.94	123.21 ± 40.5	125.84 ± 50.11	118.24 ± 43.18	122.62 ± 47.64	113.11 ± 35.96	121.44 ± 47.12	117.72 ± 40.7	117.97 ± 42.71	<0.001	NCC	Glucose	124.75 ± 47.44	127.93 ± 52.7	117.6 ± 32.8	133.54 ± 60.95	123.21 ± 40.5	125.85 ± 50.05	120.5 ± 45.35	125.93 ± 52.79	113.75 ± 41.91	126.36 ± 48.57	118.1 ± 37.29	120.88 ± 46.23	0.028	0.631	0.318	0.252	0.283	0.006
NCC	Potassium	4.28 ± 0.56	4.25 ± 0.55	4.29 ± 0.62	4.28 ± 0.54	4.22 ± 0.57	4.29 ± 0.57	4.28 ± 0.51	4.23 ± 0.54	4.27 ± 0.51	4.27 ± 0.51	4.22 ± 0.53	4.28 ± 0.51	0.749	NCC	Potassium	4.28 ± 0.55	4.25 ± 0.55	4.29 ± 0.62	4.29 ± 0.54	4.22 ± 0.57	4.29 ± 0.56	4.29 ± 0.53	4.27 ± 0.53	4.26 ± 0.48	4.27 ± 0.49	4.19 ± 0.54	4.28 ± 0.52	0.692	0.746	0.734	0.786	0.653	0.659
NCC	Sodium	138.35 ± 3.75	137.7 ± 4.33	138.9 ± 3.29	138.3 ± 3.71	137.92 ± 3.42	138.31 ± 3.67	139.34 ± 3.07	138.03 ± 3.74	139.38 ± 2.91	139.05 ± 3.29	138.69 ± 3.51	139.34 ± 3.09	<0.001	NCC	Sodium	138.37 ± 3.72	137.69 ± 4.33	138.77 ± 3.93	138.3 ± 3.71	137.92 ± 3.42	138.31 ± 3.67	139.17 ± 3.12	137.95 ± 3.86	139.54 ± 2.72	139.05 ± 3.47	138.29 ± 4.19	138.96 ± 3.37	<0.001	0.427	0.057	0.058	0.401	<0.001
NCC	BUN	15.68 ± 6.27	15.68 ± 7.04	13.95 ± 4.82	15.57 ± 5.61	17.16 ± 8.31	15.56 ± 6.12	14.25 ± 4.83	14.74 ± 5.4	13.48 ± 4.85	14.88 ± 4.86	14.79 ± 5.34	14.22 ± 4.84	<0.001	NCC	BUN	15.67 ± 6.27	15.68 ± 7.03	13.95 ± 4.82	15.57 ± 5.61	17.18 ± 8.31	15.55 ± 6.13	14.63 ± 4.91	14.87 ± 5.07	13.97 ± 5.17	15.16 ± 4.98	14.73 ± 4.54	14.63 ± 4.96	<0.001	0.123	0.96	0.488	0.008	<0.001
