# Supplementary material for: Time Series AI Model for Acute Kidney Injury Detection Based on a Multicenter Distributed Research Network: Development and Verification Study
Source: JMIR Med Inform. 2024 Jul 5;12:e47693. doi: 10.2196/47693 (PMC11263760; doi:10.2196/47693)
Supplement: Multimedia Appendix 2 [file medinform-v12-e47693-s002.xlsx]

## Sheet: model performance
Drugs	Hospitals	Precision	Accuracy	F1 Score	AUROC	AUPRC
Acetaminophen	SH	0.86	0.9	0.79	0.95	0.83
	GSH	0.89	0.92	0.86	0.96	0.89
	KYUH	0.82	0.89	0.8	0.94	0.83
	AJUH	0.89	0.92	0.84	0.96	0.87
	SNUH	0.85	0.9	0.82	0.95	0.85
	NCC	0.63	0.81	0.61	0.84	0.66
	ALL hospitals	0.82	0.89	0.79	0.93	0.82
Vancomycin	SH	0.85	0.9	0.73	0.92	0.78
	GSH	0.82	0.91	0.76	0.93	0.44
	AJUH	0.88	0.92	0.78	0.95	0.82
	SNUH	0.9	0.93	0.86	0.97	0.88
	NCC	0.59	0.83	0.6	0.83	0.64
	ALL hospitals	0.81	0.9	0.75	0.92	0.71
Naproxen	SH	0.85	0.9	0.78	0.94	0.82
	GSH	0.88	0.91	0.84	0.96	0.87
	KYUH	0.82	0.9	0.86	0.96	0.88
	SNUH	1	0.73	0.19	0.72	0.68
	NCC	0.88	0.87	0.65	0.9	0.76
	ALL hospitals	0.89	0.86	0.66	0.9	0.8
Celecoxib	SH	0.89	0.94	0.88	0.97	0.9
	GSH	0.86	0.9	0.86	0.93	0.89
	KYUH	0.8	0.87	0.78	0.94	0.82
	AJUH	0.75	0.88	0.78	0.92	0.8
	NCC	0.52	0.71	0.38	0.71	0.51
	ALL hospitals	0.76	0.86	0.74	0.89	0.78
Acyclovir	SH	0.92	0.96	0.91	0.97	0.92
	KYUH	0.84	0.87	0.73	0.97	0.79
	AJUH	0.84	0.9	0.84	0.94	0.43
	SNUH	0.79	0.89	0.73	0.9	0.77
	NCC	0.88	0.93	0.8	0.98	0.83
	ALL hospitals	0.85	0.91	0.8	0.95	0.75
ALL drugs	ALL hospitals	0.83	0.88	0.75	0.92	0.78
