# Supplementary material for: Time Series AI Model for Acute Kidney Injury Detection Based on a Multicenter Distributed Research Network: Development and Verification Study
Source: JMIR Med Inform. 2024 Jul 5;12:e47693. doi: 10.2196/47693 (PMC11263760; doi:10.2196/47693)
Supplement: Multimedia Appendix 3 [file medinform-v12-e47693-s003.xlsx]

## Sheet: variable-wise
hospital	YUHS	YUHS	YUHS	YUHS	YUHS	GSH	GSH	GSH	GSH	KYUH	KYUH	KYUH	KYUH	NCC	NCC	NCC	NCC	NCC	SNUH	SNUH	SNUH	SNUH	SNUH	not_null	mean
drug	Acetaminophen	Acyclovir	Celecoxib	Naproxen	Vancomycin	Acetaminophen	Celecoxib	Naproxen	Vancomycin	Acetaminophen	Acyclovir	Celecoxib	Naproxen	Acetaminophen	Acyclovir	Celecoxib	Naproxen	Vancomycin	Acetaminophen	Acyclovir	Celecoxib	Naproxen	Vancomycin
feature
Albumin [Mass/volume] in Serum or Plasma		0.033763	0.0539111	0.051029		0.030854	0.0348486	0.0660068	0.0299352	0.0238312	0.0231123	0.0207267	0.0486427	0.0586411			0.0877885	0.0286928	0.0364065	0.00764704	0.0360504	0.00837712	0.0427089	19	0.0380512
Protein [Mass/volume] in Serum or Plasma	0.0167099	0.0209265	0.0235627	0.0248901	0.0245746	0.0324302	0.0349604	0.0352685	0.0283602	0.0214029	0.0205669	0.0220959	0.0362433	0.0332043					0.00492695	0.00764704	0.0360489	0.00837724	0.00578007	19	0.0230514
Oxygen saturation in Arterial blood	0.0172823	0.0249512	0.0163634	0.026473	0.0216841	0.0325149	0.0357024	0.0258529	0.0256484	0.0194235	0.0458259		0.0272234						0.0364065	0.0565037	0.0360504	0.0613594	0.00578005	17	0.0302968
Prothrombin time (PT) actual/Normal	0.0341636	0.0251444	0.0307566	0.0257763	0.0213767	0.0661443		0.0440471	0.02396	0.0248943	0.047457	0.0246947	0.0331403						0.0364065	0.00764722	0.0360495	0.00834327	0.00578005	17	0.0291636
pH of Urine	0.0179998	0.0237742	0.0241434	0.030204	0.0176906	0.0393784	0.0349483	0.0422068	0.024345	0.0219301	0.0370115	0.0290372							0.00492695	0.00837725	0.0360504	0.0307684	0.0427067	17	0.0273823
Bicarbonate [Moles/volume] in Arterial blood	0.0185608	0.0262548	0.023407	0.0260285	0.0187492	0.0260895		0.0265356	0.0223452	0.0210591	0.0247979	0.0269183	0.0282015						0.0364065	0.0564803	0.0359443	0.00834326	0.00578005	17	0.025406
Lymphocytes/100 leukocytes in Blood	0.023307	0.0232938	0.02708	0.0218595	0.0264789	0.0372819	0.0427015	0.0397867	0.0322608	0.0175767		0.0393085		0.0362335	0.0492921	0.117061	0.149367							15	0.045526
Cholesterol [Mass/volume] in Serum or Plasma	0.0229664	0.0288246	0.0332303	0.0228046	0.0223296	0.0465234	0.061568	0.0373385	0.0269623	0.0276623				0.030824			0.123562		0.0364065		0.00488362	0.00834415		15	0.0356153
Platelets [#/volume] in Blood by Automated count	0.0203881	0.0280754	0.0275651	0.0238986	0.0254969	0.0309865	0.0439524	0.0425225	0.0333177										0.00492699	0.0564263	0.0360479	0.00842125	0.0427089	14	0.0303382
Hemoglobin [Mass/volume] in Blood	0.0259816		0.0280455	0.032144	0.0286332				0.0270566				0.0401232	0.0567536			0.0947513	0.0280198			0.0360504	0.00834548	0.0427089	12	0.0373845
Monocytes/100 leukocytes in Blood	0.02111	0.0243165	0.0227837	0.0216937	0.0251305	0.0384941	0.03775	0.0290079	0.0340742	0.0200176		0.02689	0.0311596											12	0.0277023
Carbon dioxide, total [Moles/volume] in...	0.0361809	0.0227056	0.020394	0.0282482	0.0268445	0.0254388		0.0284565		0.0184506	0.0241677	0.0279171	0.0272718											11	0.0260069
Carbon dioxide, total [Moles/volume] in Serum...										0.0154554	0.0256146	0.0308732	0.0310295	0.030326					0.0364028	0.00764716	0.0360231	0.00869652	0.0427089	10	0.0264777
Hematocrit [Volume Fraction] of Blood	0.0173194	0.02407	0.0309331	0.0233604	0.0250175				0.0297846				0.0312556	0.0339911			0.087281							9	0.0336681
magnesium oxide 250 MG Oral Tablet	0.0299067	0.0347658	0.0248453	0.0225113	0.0272056	0.0366611	0.0448337	0.0432955	0.0332775															9	0.0330336
Bicarbonate [Moles/volume] standard in Arterial...	0.0444403	0.0221806	0.0224432	0.0286491	0.0351773	0.0339426	0.0386192	0.0274738	0.0238579															9	0.0307538
Bicarbonate [Moles/volume] in Blood	0.0215962	0.0230496	0.021417	0.0241094	0.0214551	0.0427389	0.0431618	0.0391224	0.0291656															9	0.0295351
2 ML furosemide 10 MG/ML Injection	0.0217998	0.029589	0.0265651	0.0246894	0.0196444	0.0302675	0.0372645	0.0300846	0.0310992															9	0.0278893
Sodium [Moles/volume] in Serum or Plasma	0.0224896	0.0218809	0.0241748	0.0281739										0.0452764				0.0272716	0.0364065		0.0360092	0.00846391		9	0.0277941
100 ML sodium chloride 9 MG/ML Injection	0.0213456	0.0232965	0.0243877	0.0208194	0.0241411		0.0421995		0.0297861					0.0289638				0.0244806						9	0.0266023
Oxygen content in Arterial blood by calculation	0.0229881	0.0223293	0.0168804	0.0254454	0.0215156	0.0270347	0.032744	0.02842	0.0259597															9	0.024813
Oxygen [Partial pressure] in Arterial blood										0.017465	0.0227202		0.0385005						0.0363965	0.0077847	0.0360504	0.0616454	0.0427089	8	0.032909
Electrocardiographic monitoring										0.0217435	0.0547394	0.0270507							0.0113605	0.0557484	0.00489624	0.00834326	0.00578005	8	0.0237077
Chloride [Moles/volume] in Serum or Plasma	0.023662	0.0184048	0.0270074	0.0269543										0.0309377				0.0257587			0.0048789	0.00837188		8	0.020747
Calcium [Mass/volume] in Serum or Plasma	0.0348466		0.0243113											0.0451466					0.0364065	0.0565044		0.0616117	0.0427088	7	0.0430765
Glomerular filtration rate/1.73 sq M.predicted...															0.044842	0.102177			0.0206667	0.0238902	0.0360424	0.0176588	0.0242449	7	0.0385032
Oxygen saturation in Arterial blood by Pulse...										0.0198284	0.0309997	0.0266668	0.0416652	0.0312266	0.0355921			0.0331513						7	0.0313043
MCV [Entitic volume] by Automated count		0.0190442	0.0333447		0.0443233														0.00492695	0.00764703		0.0616488	0.0427089	7	0.0305206
Eosinophils/100 leukocytes in Blood	0.016514	0.0301796	0.0221322				0.0385584	0.0343306							0.0435893			0.0264865						7	0.0302558
Gamma glutamyl transferase [Enzymatic...		0.0242056		0.0259821	0.0190769		0.0455393	0.0404182	0.0303007	0.0172077														7	0.0289615
Erythrocytes [#/volume] in Blood	0.0185281	0.0408497	0.0214581	0.0259216	0.0235516				0.0270155					0.0290136										7	0.0266197
pH of Arterial blood										0.015847	0.0445524		0.0255191						0.0364065	0.00764749		0.0469504	0.00578005	7	0.0261004
X-ray of chest posteroanterior view														0.0312261					0.0364065	0.00778125	0.0360391	0.0459308	0.0427089	6	0.0333488
Lymphocytes [#/volume] in Blood	0.0407503	0.0213273	0.0370602	0.0266518	0.0220702				0.0276607															6	0.0292534
Hematocrit [Volume Fraction] of Arterial blood	0.0379566		0.0209417	0.0241565	0.0204779			0.0296345	0.0310855															6	0.0273754
Oxygen [Partial pressure] adjusted to patient's...	0.0219065	0.0205779		0.0229181	0.0239408	0.0393222			0.0306359															6	0.0265502
pH of Arterial blood adjusted to patient's...	0.0160765		0.0180879			0.040234	0.0312202	0.0254154	0.0244783															6	0.0259187
Hemoglobin [Mass/volume] in Arterial blood	0.0188679		0.0218535	0.0255894	0.0187239			0.0299072	0.0284657															6	0.0239013
X-ray of chest anteroposterior view																		0.0302677	0.00492695	0.0336423	0.0154056	0.00835625	0.0427089	6	0.0225513
Metoclopramide																			0.0364064	0.0564639	0.0360429	0.0515879	0.0427083	5	0.0446419
1000 ML Sodium Chloride 9 MG/ML Injectable...											0.032279		0.0282165	0.0365974	0.046703			0.0275697						5	0.0342731
500 ML sodium chloride 9 MG/ML Injection	0.0231441				0.0265143		0.0364942	0.040677	0.033445															5	0.0320549
Erythrocyte sedimentation rate			0.0289083			0.0327218	0.0369873				0.0290118	0.0226142												5	0.0300487
Hematocrit [Volume Fraction] of Blood by...																			0.0364065	0.00764703	0.0360418	0.0614465	0.00578005	5	0.0294644
Oxygen content in Arterial blood																			0.0364065	0.0564942	0.0360377	0.00894018	0.0057803	5	0.0287318
Large unstained cells/100 leukocytes in Blood	0.019829	0.0250277	0.0261654		0.0276192		0.0438625																	5	0.0285008
2 ML metoclopramide 5 MG/ML Injection	0.0197232			0.0288095	0.0237584			0.0359605	0.0328733															5	0.028225
Diagnostic radiography of abdomen							0.0396558		0.028906										0.00492695	0.0565013			0.00578006	5	0.027154
Base excess in Arterial blood by calculation										0.0293736	0.0196384	0.0185683	0.0400312										0.0190667	5	0.0253357
Dexamethasone																			0.0364065	0.00772683	0.0048789	0.00835901	0.0427089	5	0.020016
Lymphocytes/100 leukocytes in Blood by...																			0.00492695	0.00775931	0.0360503	0.00834326	0.00578005	5	0.012572
acetaminophen 650 MG Extended Release Oral Tablet		0.0284854		0.0251207	0.024653										0.063191									4	0.0353625
Plain chest X-ray						0.036419	0.043572	0.0321555	0.0275826															4	0.0349323
50 ML sodium chloride 9 MG/ML Injection		0.0277597												0.0418708	0.0288006			0.0381853						4	0.0341541
2 ML Furosemide 10 MG/ML Injectable Solution...										0.0210452	0.049737	0.025928	0.0303493											4	0.0317649
Platelets [#/volume] in Blood										0.0283968	0.0408228	0.0220079	0.0311639											4	0.0305978
MCH [Entitic mass] by Automated count																			0.0364065	0.0565041		0.00834412	0.00578085	4	0.0267589
1000 ML sodium chloride 9 MG/ML Injection	0.0237573		0.0253966	0.0250013	0.0259858																			4	0.0250353
0.5 ML meperidine hydrochloride 50 MG/ML Injection	0.0168004		0.0287804	0.0247827	0.0280044																			4	0.024592
Base excess standard in Arterial blood by...										0.028343	0.0195981	0.0202716	0.0250882											4	0.0233252
Meperidine																			0.0364064	0.00764703	0.0360478		0.00578005	4	0.0214703
Sodium Chloride																			0.0364065	0.00764705		0.00871373	0.00578005	4	0.0146368
50 ML Glucose 50 MG/ML Injection																			0.0364065		0.00488544	0.00834792	0.00578005	4	0.013855
Morphine																			0.00492695		0.0358978	0.00834326	0.00578018	4	0.0137371
1000 ML Glucose 50 MG/ML / Potassium Chloride...																			0.0317885	0.00764709		0.00834454	0.00578005	4	0.0133901
EPI-CKD eGFR, Cr-based														0.0342544	0.0462353	0.129647								3	0.0700457
1000 ML glucose 50 MG/ML / potassium chloride...														0.036025		0.0932641		0.0287474						3	0.0526788
Bacteria identified in Tissue by Culture						0.045882		0.0433136	0.0272286															3	0.0388081
50 ML glucose 50 MG/ML Injection														0.0323853	0.0447001			0.0355066						3	0.0375307
Chlorpheniramine																			0.00492695		0.0360383	0.0614886		3	0.0341513
Calcium [Mass/volume] in Blood										0.0247987	0.0322181	0.0443021												3	0.033773
20 ML sodium chloride 9 MG/ML Injection		0.0261443													0.0450279			0.0297274						3	0.0336332
Famotidine																			0.0364065	0.055137		0.00834436		3	0.033296
Hypertensive disorder	0.0276212		0.0395396		0.0316664																			3	0.0329424
Oxygen Inhalation										0.0226535		0.0257177	0.0346339											3	0.0276684
1 ML Tramadol 50 MG/ML Injectable Solution...										0.0245253	0.0320378	0.0219474												3	0.0261701
Lymphocytes/100 leukocytes in Blood by Manual...	0.0309085			0.0268082	0.0198378																			3	0.0258515
Oxygen therapy										0.0168067		0.0219755	0.0382682											3	0.0256835
200 ML Glucose 50 MG/ML Injectable Solution															0.0401539			0.029024		0.00764704				3	0.0256083
Eosinophils [#/volume] in Blood		0.0172089	0.0318497					0.0276415																3	0.0255667
Sodium [Moles/volume] in Urine	0.0277035	0.0202584		0.021994																				3	0.0233186
MCV [Entitic volume]										0.0170747			0.023127					0.026928						3	0.0223766
Intravenous injection										0.019145	0.0233404	0.0233107												3	0.021932
Intravenous retaining needle										0.0233265	0.0206482	0.0195795												3	0.0211847
Magnesium Hydroxide 488 MG Oral Tablet [MAGMIL]										0.0144853		0.0249464	0.023781											3	0.0210709
Eosinophils/100 leukocytes in Blood by...																			0.00492695	0.00764831		0.0084236		3	0.00699962
Monocytes/100 leukocytes in Blood by Automated...																			0.00492695		0.00487895		0.00582568	3	0.00521053
Systolic blood pressure by Noninvasive																0.104089		0.0272168						2	0.065653
Phosphate [Mass/volume] in Serum or Plasma														0.035769			0.0902752							2	0.0630221
Tramadol																						0.0556361	0.0427089	2	0.0491725
Albumin/Globulin [Mass Ratio] in Serum or Plasma																					0.0350266	0.0615956		2	0.0483111
5 ML propacetamol hydrochloride 200 MG/ML...											0.0474713							0.0318059						2	0.0396386
Oxycodone																					0.0360359		0.0427089	2	0.0393724
Erythrocytes [#/volume] in Blood by Automated...																					0.0346026		0.0427089	2	0.0386558
1 ML glycopyrrolate 0.2 MG/ML Injection						0.0387862			0.0292788															2	0.0340325
MCHC [Mass/volume] by Automated count						0.0410915			0.0236871															2	0.0323893
Famotidine 20 MG Injection														0.0316531				0.0319295						2	0.0317913
Basophils/100 leukocytes in Blood							0.042048			0.0207694														2	0.0314087
Fentanyl																				0.0564428			0.00578005	2	0.0311114
500 ML Sodium Chloride 9 MG/ML Injectable...											0.0375295	0.0225463												2	0.0300379
Specific gravity of Urine by Test strip						0.0358076			0.022483															2	0.0291453
Transfusion of packed red blood cells										0.022216			0.0348676											2	0.0285418
Ambulatory ECG														0.0208851				0.0358802						2	0.0283826
Infusion Pump										0.0197921			0.0359164											2	0.0278543
Packed RBC for Whole Blood 400ml										0.0184321			0.0355574											2	0.0269947
piperacillin 4000 MG / tazobactam 500 MG Injection				0.0264888														0.027259						2	0.0268739
Management of infusion pump										0.0174918			0.0357989											2	0.0266454
MCH [Entitic mass]										0.022706								0.0293144						2	0.0260102
100 ML Sodium Chloride 9 MG/ML Injectable...										0.0197033			0.029364											2	0.0245337
ursodiol 100 MG Oral Tablet				0.0254245	0.0215591																			2	0.0234918
Diastolic blood pressure										0.0221572		0.023738												2	0.0229476
Systolic blood pressure										0.0252111		0.020642												2	0.0229266
1000 ML Calcium Chloride 0.200000000000000011...																			0.00921714		0.0360477			2	0.0226324
500 ML glucose 50 MG/ML Injection	0.0158327			0.0266741																				2	0.0212534
Globulin [Mass/volume] in Serum																			0.0364044				0.00578005	2	0.0210922
Acetaminophen																					0.0359946		0.00578005	2	0.0208873
20 ML Sodium Chloride 9 MG/ML Injectable...										0.0208885		0.0208588												2	0.0208736
Administration of anticoagulant	0.021434				0.0193558																			2	0.0203949
100 ML glucose 50 MG/ML Injection	0.0199244				0.0188695																			2	0.0193969
Monocytes/100 leukocytes in Blood by Manual count		0.0157991			0.0197528																			2	0.0177759
CT of thorax with contrast										0.0221014													0.00578007	2	0.0139407
Filgrastim																				0.00769335			0.0133721	2	0.0105327
Furosemide																			0.00492695	0.00764704				2	0.006287
Aspartate aminotransferase [Enzymatic...																0.162603								1	0.162603
MCHC [Mass/volume]																0.0954004								1	0.0954004
Basophils/100 leukocytes in Blood by Automated...																	0.0935547							1	0.0935547
100 ML Chlorhexidine 1 MG/ML Irrigation Solution															0.0662553									1	0.0662553
Heart rate															0.0623456									1	0.0623456
Ketorolac																						0.0616476		1	0.0616476
ciprofloxacin 250 MG Oral Tablet															0.0584784									1	0.0584784
Normoblasts/100 leukocytes in Blood																				0.0559578				1	0.0559578
INR in Blood by Coagulation assay															0.0550802									1	0.0550802
Body temperature															0.0527974									1	0.0527974
pH of Urine by Test strip															0.04819									1	0.04819
pantoprazole																							0.0427081	1	0.0427081
Computed tomography of abdomen and pelvis with...																							0.0426227	1	0.0426227
Prothrombin time (PT) in Blood by Coagulation...														0.0415314										1	0.0415314
Acetaminophen 650 MG Extended Release Oral...											0.0387579													1	0.0387579
1 ML Glycopyrrolate 0.2 MG/ML Injection																			0.0364065					1	0.0364065
Pyridostigmine																			0.0364016					1	0.0364016
Erythrocytes [Presence] in Urine sediment by...															0.0335117									1	0.0335117
Metamyelocytes/100 leukocytes in Blood by...																		0.0333124						1	0.0333124
fluconazole 50 MG Oral Capsule		0.032296																						1	0.032296
Sodium [Moles/volume] in Arterial blood																		0.0319663						1	0.0319663
mosapride 5 MG Oral Tablet [GASMOTIN]												0.0317906												1	0.0317906
Hiv antigen/antibody, combination assay, screening										0.0311773														1	0.0311773
150 ML sodium chloride 9 MG/ML Injection																		0.0307464						1	0.0307464
Gram stain method										0.0303107														1	0.0303107
5 ML Rocuronium 10 MG/ML Injectable Solution																		0.0302453						1	0.0302453
Glucose [Mass/volume] in Capillary blood														0.0302395										1	0.0302395
Electrocardiographic procedure														0.0302241										1	0.0302241
Magnesium [Moles/volume] in Blood																		0.0289154						1	0.0289154
2 ML Ambroxol 7.5 MG/ML Injectable Solution																		0.0276079						1	0.0276079
Diastolic blood pressure by Noninvasive																		0.0268618						1	0.0268618
Myelocytes/100 leukocytes in Blood by Manual count		0.026853																						1	0.026853
Band form neutrophils/100 leukocytes in Blood																		0.0259278						1	0.0259278
Respiratory rate																		0.0255064						1	0.0255064
20 ML potassium chloride 2 MEQ/ML Injection																		0.0250425						1	0.0250425
2 ML Ranitidine 25 MG/ML Injectable Solution...												0.0249495												1	0.0249495
2 ML Fentanyl 0.05 MG/ML Injectable Solution...												0.0247185												1	0.0247185
Arterial-alveolar oxygen Partial pressure ratio						0.0244577																		1	0.0244577
afloqualone 20 MG Oral Tablet [AROBEST]												0.0243461												1	0.0243461
Mean blood pressure by Noninvasive																		0.0243256						1	0.0243256
prednisolone 5 MG Oral Tablet		0.024212																						1	0.024212
Position Change										0.0238171														1	0.0238171
Amylase.pancreatic [Enzymatic activity/volume]...											0.0238034													1	0.0238034
2 ML Diclofenac 37.5 MG/ML Injectable Solution...												0.0234094												1	0.0234094
Blasts/100 leukocytes in Blood by Manual count					0.023321																			1	0.023321
Anesthesia management												0.022787												1	0.022787
Intravenous injection (IV PCA)- after the next day												0.0226039												1	0.0226039
Leukocytes [#/volume] in Blood by Automated count		0.0224542																						1	0.0224542
Body weight											0.0223031													1	0.0223031
1000 ML Magnesium Chloride 0.3 MG/ML /...												0.0216179												1	0.0216179
Body height											0.02136													1	0.02136
Monocytes [#/volume] in Blood		0.0210065																						1	0.0210065
1 ML Dexamethasone 5 MG/ML Injectable Solution...											0.0209245													1	0.0209245
Monitoring of Pulse Oximetry in Anesthesia												0.0209111												1	0.0209111
Alternating the patient's position										0.0208695														1	0.0208695
Patient controlled analgesia												0.0207756												1	0.0207756
Position change					0.0205977																			1	0.0205977
1000 ML Sodium Chloride 9 MG/ML Irrigation...												0.0204563												1	0.0204563
Troponin I.cardiac [Mass/volume] in Serum or...												0.0204181												1	0.0204181
Calcium.ionized [Mass/volume] in Arterial blood					0.0182579																			1	0.0182579
zolpidem																						0.017964		1	0.017964
Chest CT-With Contrast Material,radiologist...										0.0174466														1	0.0174466
Base deficit in Arterial blood	0.0171447																							1	0.0171447
Plateletcrit [Volume Fraction] in Blood													0.01708											1	0.01708
Sodium Bicarbonate																				0.0169008				1	0.0169008
500 ML Glucose 50 MG/ML Injection																						0.012669		1	0.012669
1000 ML Glucose 50 MG/ML Injection																						0.00875816		1	0.00875816
Granisetron																				0.00827096				1	0.00827096
Myelocytes/100 leukocytes in Blood																				0.00764711				1	0.00764711
Carcinoembryonic Ag [Mass/volume] in Serum or...																					0.00628706			1	0.00628706
20 ML potassium phosphate 136 MG/ML Injectable...																							0.0058518	1	0.0058518
Midazolam																							0.00578137	1	0.00578137
Megestrol																							0.0057801	1	0.0057801
Ultrasonography of central venous catheter																							0.00578005	1	0.00578005
Carbon dioxide [Partial pressure] in Arterial...																					0.0048789			1	0.0048789

## Sheet: temporal-variable-wise
hospital	SH	YUHS	YUHS	YUHS	YUHS	GSH	GSH	GSH	GSH	KYUH	KYUH	KYUH	KYUH	NCC	NCC	NCC	NCC	NCC	SNUH	SNUH	SNUH	SNUH	SNUH	not_null
drug	Acetaminophen	Acyclovir	Celecoxib	Naproxen	Vancomycin	Acetaminophen	Celecoxib	Naproxen	Vancomycin	Acetaminophen	Acyclovir	Celecoxib	Naproxen	Acetaminophen	Acyclovir	Celecoxib	Naproxen	Vancomycin	Acetaminophen	Acyclovir	Celecoxib	Naproxen	Vancomycin
feature
Albumin [Mass/volume] in Serum or Plasma		[0.1835376, 0.19912985, 0.2794088, 0.3379238]	[0.2049951, 0.21272132, 0.25673652, 0.3255473]	[0.19399385, 0.21091864, 0.2635562, 0.331531]		[0.29469445, 0.27156815, 0.21918426, 0.2145531]	[0.23758711, 0.24214447, 0.25221395, 0.2680544]	[0.15936944, 0.18508323, 0.30171326, 0.35383394]	[0.25858146, 0.25351572, 0.24798372, 0.23991907]	[0.24916658, 0.24606474, 0.24007162, 0.26469705]	[0.21936446, 0.23591632, 0.2620935, 0.28262576]	[0.24040125, 0.24528101, 0.2527374, 0.2615804]	[0.20345461, 0.20676744, 0.25355113, 0.33622658]	[0.24999931, 0.25000012, 0.25000012, 0.25000012]	[0.55430686, 0.18438578, 0.1306537, 0.13065363]	[0.6902174, 0.10360981, 0.10308705, 0.103085905]	[0.16336457, 0.28010014, 0.2886743, 0.2678608]	[0.7044875, 0.09835383, 0.098606974, 0.09855174]	[0.25940347, 0.2474745, 0.23318748, 0.25993526]			[0.25248656, 0.25086752, 0.24921258, 0.24743333]	[0.23034695, 0.23923896, 0.25614232, 0.27427158]	19
Protein [Mass/volume] in Serum or Plasma	[0.23736563, 0.21436435, 0.2367075, 0.31156453]	[0.24518013, 0.24672078, 0.25158677, 0.2565125]	[0.21748714, 0.22622763, 0.25018793, 0.30609745]	[0.24901702, 0.24271046, 0.24752396, 0.26074877]	[0.20951907, 0.220444, 0.2654344, 0.3046027]	[0.2465006, 0.24658123, 0.24835451, 0.25856364]	[0.17709234, 0.1940201, 0.2784997, 0.35038793]	[0.20133665, 0.21902686, 0.26509815, 0.31453827]	[0.26422602, 0.23821917, 0.23080875, 0.26674637]	[0.26422688, 0.24166134, 0.24431767, 0.2497944]	[0.24085021, 0.24531774, 0.25096014, 0.26287192]	[0.20277329, 0.23609269, 0.27957085, 0.28156316]	[0.2364266, 0.24835625, 0.2542142, 0.2610028]	[0.44087198, 0.05973843, 0.0597125, 0.43968225]	[0.4589223, 0.20645435, 0.16740121, 0.16722198]	[0.4936726, 0.16879128, 0.16876817, 0.16876817]	[0.18975726, 0.2697648, 0.27060527, 0.26987293]	[0.06062302, 0.060622428, 0.4346425, 0.4441118]	[0.22420491, 0.22537887, 0.24371146, 0.30670404]					19
Prothrombin time (PT) actual/Normal	[0.28274792, 0.24115099, 0.23740624, 0.2386953]	[0.2320185, 0.23791927, 0.24066399, 0.2893981]	[0.24563849, 0.24258494, 0.23696354, 0.2748129]	[0.26337263, 0.2659817, 0.2442462, 0.22639984]	[0.30054283, 0.25664464, 0.23086578, 0.21194735]	[0.22707394, 0.21863171, 0.25720596, 0.29708853]		[0.22630204, 0.22637005, 0.2425966, 0.3047313]	[0.19789031, 0.21059684, 0.28089032, 0.31062233]	[0.23355708, 0.23363443, 0.24246815, 0.29033932]	[0.21503349, 0.21864642, 0.24865684, 0.31766334]	[0.2541715, 0.25242838, 0.24584235, 0.24755786]	[0.24214448, 0.2226448, 0.2329576, 0.302253]	[0.711186, 0.09626229, 0.0962623, 0.09626229]	[0.5344127, 0.2095585, 0.127928, 0.12810084]	[0.24795346, 0.250732, 0.25068855, 0.2506258]	[0.20228717, 0.076267965, 0.36108124, 0.3603633]	[0.25049466, 0.25036344, 0.25006583, 0.2490763]						17
Bicarbonate [Moles/volume] in Arterial blood	[0.23437914, 0.2515774, 0.24817051, 0.26587126]	[0.23558286, 0.23999487, 0.25202605, 0.27239627]	[0.2444681, 0.24586074, 0.24749975, 0.26217157]	[0.24247254, 0.23996507, 0.24159475, 0.2759683]	[0.2479163, 0.2504336, 0.24723965, 0.25441065]	[0.2221997, 0.24079585, 0.25218457, 0.28482014]		[0.23750736, 0.24108267, 0.2540315, 0.26737833]	[0.2624106, 0.2496326, 0.23391141, 0.2540454]	[0.23604684, 0.24103642, 0.25198504, 0.2709319]	[0.20662598, 0.2290153, 0.26467746, 0.29968116]	[0.24805002, 0.24980375, 0.25070983, 0.2514365]	[0.21483868, 0.23046279, 0.25753528, 0.2971633]	[0.24999996, 0.25000003, 0.24999999, 0.25000003]	[0.5200382, 0.27434915, 0.10314294, 0.10246954]	[0.44029844, 0.44047672, 0.05961232, 0.05961232]	[0.1358973, 0.09995605, 0.6640535, 0.10009347]	[0.24305673, 0.2523144, 0.2523144, 0.2523144]						17
Oxygen saturation in Arterial blood	[0.26586884, 0.23559517, 0.24482773, 0.253709]	[0.21755153, 0.2341303, 0.269231, 0.27908713]	[0.21676226, 0.24154678, 0.25160256, 0.2900882]	[0.2650262, 0.26345998, 0.24142627, 0.2300869]	[0.2558789, 0.24718083, 0.2416252, 0.2553155]	[0.23391424, 0.24578059, 0.2531043, 0.2672006]	[0.21126723, 0.22383444, 0.25836837, 0.30652997]	[0.23614745, 0.24677792, 0.25381383, 0.2632608]	[0.25411826, 0.24579176, 0.24383564, 0.2562544]	[0.24571547, 0.24411733, 0.24712478, 0.26304206]	[0.22010723, 0.23482381, 0.2671547, 0.27791426]		[0.23677054, 0.2416882, 0.2604374, 0.26110393]	[0.44038987, 0.4404237, 0.05960202, 0.0596018]	[0.26560286, 0.4858918, 0.12545323, 0.12305192]	[0.43806338, 0.44201696, 0.060061224, 0.05985847]	[0.5097252, 0.34884542, 0.0697238, 0.071705535]	[0.05337769, 0.16004956, 0.39327788, 0.39329544]						17
pH of Urine	[0.22831716, 0.22501726, 0.2475963, 0.2990693]	[0.2623375, 0.2642935, 0.24907388, 0.22429499]	[0.29808283, 0.26923558, 0.22269444, 0.20998724]	[0.2609503, 0.2599473, 0.24359989, 0.23550206]	[0.23031613, 0.2298123, 0.25337446, 0.28649697]	[0.24877171, 0.23236541, 0.22827584, 0.29058683]	[0.1716725, 0.18955716, 0.28786755, 0.35090274]	[0.23565538, 0.21653037, 0.22373529, 0.3240787]	[0.31007725, 0.2857547, 0.21922049, 0.18494754]	[0.2301604, 0.22974794, 0.25394943, 0.28614184]	[0.24925886, 0.24806812, 0.22955716, 0.27311584]	[0.22454679, 0.23749128, 0.26984864, 0.2681132]		[0.24973293, 0.2500886, 0.25008234, 0.2500922]	[0.39740697, 0.4163631, 0.096453264, 0.0897765]	[0.2488283, 0.25039026, 0.25039047, 0.25039068]	[0.3565559, 0.10954164, 0.25315705, 0.28074548]	[0.13903745, 0.28697923, 0.28699112, 0.28699222]						17
Cholesterol [Mass/volume] in Serum or Plasma	[0.26320386, 0.2305887, 0.24637258, 0.2598344]	[0.24906582, 0.2407981, 0.23527548, 0.2748607]	[0.22440512, 0.22840492, 0.2524677, 0.29472238]	[0.25068226, 0.23102315, 0.23408268, 0.28421125]	[0.23231204, 0.2348684, 0.25235844, 0.28046143]	[0.23005308, 0.22845198, 0.24890547, 0.29258952]	[0.22932683, 0.2284607, 0.2361661, 0.30604625]	[0.25553343, 0.24756178, 0.23477067, 0.26213416]	[0.20984131, 0.2204605, 0.27320656, 0.29649156]	[0.26828426, 0.2557811, 0.24092716, 0.23500712]				[0.24999936, 0.25000015, 0.25000015, 0.25000015]		[0.37718064, 0.07573701, 0.06521847, 0.48186398]	[0.12816264, 0.05653998, 0.4058977, 0.40939936]		[0.24856706, 0.20741045, 0.24632302, 0.2976997]			[0.23709932, 0.23582259, 0.2444625, 0.28261557]		15
Lymphocytes/100 leukocytes in Blood	[0.23437615, 0.2226296, 0.22779477, 0.31519797]	[0.24110061, 0.24747199, 0.25333473, 0.25809252]	[0.23499382, 0.23610704, 0.25218657, 0.27671242]	[0.2528189, 0.21915726, 0.24206406, 0.28595975]	[0.25176826, 0.27782318, 0.24191381, 0.2284951]	[0.27506822, 0.2531824, 0.24309388, 0.22865595]	[0.28368005, 0.27350318, 0.23944873, 0.20336811]	[0.28374842, 0.25625038, 0.23175183, 0.22824943]	[0.25967577, 0.23749654, 0.23545474, 0.26737323]	[0.3027998, 0.2663177, 0.21826607, 0.21261652]		[0.21648209, 0.22023644, 0.24830665, 0.31497478]							[0.26191705, 0.22917068, 0.24053536, 0.26837742]	[0.25647476, 0.2668107, 0.2509437, 0.22577089]	[0.2264504, 0.23158808, 0.24795473, 0.29400682]	[0.20952168, 0.21737108, 0.2532664, 0.31984094]		15
Platelets [#/volume] in Blood by Automated count	[0.2520741, 0.26153487, 0.24512812, 0.24126297]	[0.2501643, 0.23638491, 0.23976117, 0.2736895]	[0.25200307, 0.24132456, 0.2333534, 0.27331913]	[0.24481775, 0.23358798, 0.23966117, 0.2819334]	[0.25559786, 0.25130844, 0.2456051, 0.24748796]	[0.24357069, 0.23521283, 0.23216371, 0.2890527]	[0.22007897, 0.22428419, 0.23369245, 0.3219444]	[0.2401563, 0.23866732, 0.24674231, 0.27443397]	[0.24575953, 0.2453891, 0.24375041, 0.26510066]					[0.09625385, 0.09625696, 0.71120167, 0.09625282]	[0.23360746, 0.53762966, 0.11521887, 0.113544144]	[0.44038948, 0.44039, 0.05962127, 0.059600126]	[0.043221727, 0.31823808, 0.3193669, 0.31917405]	[0.04336913, 0.31887737, 0.31887743, 0.31887743]						14
Monocytes/100 leukocytes in Blood	[0.24602783, 0.24180745, 0.23429218, 0.27787286]	[0.26089793, 0.24821168, 0.23995958, 0.25093076]	[0.20578997, 0.23470607, 0.27779084, 0.28171316]	[0.23836766, 0.24310999, 0.25109103, 0.26743186]	[0.25735945, 0.25504887, 0.24392745, 0.24366465]	[0.20214014, 0.2153297, 0.2606714, 0.32185882]	[0.24601538, 0.24571003, 0.25212926, 0.25614533]	[0.2457495, 0.24904794, 0.25132364, 0.25387874]	[0.22851415, 0.23372383, 0.25666696, 0.28109503]	[0.236541, 0.23946425, 0.25113645, 0.2728585]		[0.23718877, 0.23818363, 0.25071278, 0.27391472]	[0.24949433, 0.2416288, 0.23484913, 0.2740277]											12
Hemoglobin [Mass/volume] in Blood	[0.27432027, 0.2678714, 0.23267789, 0.22513011]		[0.26408792, 0.26337975, 0.24715471, 0.22537744]	[0.22678497, 0.2190057, 0.23961204, 0.3145975]	[0.2659587, 0.2554295, 0.24776803, 0.23084317]				[0.22793645, 0.23081996, 0.24795109, 0.2932927]				[0.240926, 0.23450424, 0.23888993, 0.28567982]			[0.18118507, 0.63032424, 0.094849445, 0.09364126]	[0.3589896, 0.07081024, 0.07371338, 0.4964865]	[0.56421494, 0.14526151, 0.14526172, 0.1452611]	[0.22111717, 0.18971445, 0.21954606, 0.36962166]			[0.25197637, 0.2506643, 0.24932133, 0.24803802]	[0.25583163, 0.25402474, 0.24733989, 0.24280375]	12
Carbon dioxide, total [Moles/volume] in...	[0.23921973, 0.23440331, 0.23286833, 0.29350817]	[0.22708866, 0.23635833, 0.2548928, 0.2816602]	[0.22381261, 0.22989695, 0.23856702, 0.3077233]	[0.23965965, 0.23882996, 0.23930882, 0.2822009]	[0.25369328, 0.25361753, 0.24645013, 0.24623984]	[0.23074505, 0.246077, 0.249745, 0.27343258]		[0.23747323, 0.2419464, 0.252336, 0.2682445]		[0.25237277, 0.24771617, 0.24807012, 0.2518409]	[0.21084952, 0.22521251, 0.26162055, 0.3023174]	[0.23433161, 0.23797889, 0.25589803, 0.27179152]	[0.2300334, 0.23945723, 0.25411636, 0.276393]											11
Carbon dioxide, total [Moles/volume] in Serum...										[0.2966085, 0.27761263, 0.22935642, 0.19642255]	[0.21833552, 0.23420253, 0.26528186, 0.28217995]	[0.23141241, 0.23750697, 0.26014695, 0.27093372]	[0.2498563, 0.23005433, 0.23727974, 0.28280967]	[0.7109248, 0.096357055, 0.096357055, 0.096357055]	[0.21915706, 0.12453076, 0.28571177, 0.3706002]	[0.4034922, 0.4694351, 0.063538976, 0.06353333]	[0.5475965, 0.15567107, 0.13785928, 0.15887283]	[0.33419567, 0.22193496, 0.22193454, 0.22193454]	[0.26203498, 0.23358808, 0.23573223, 0.26864418]					10
magnesium oxide 250 MG Oral Tablet	[0.24508941, 0.2235008, 0.2366445, 0.29476547]	[0.23279575, 0.24424645, 0.26004562, 0.26291206]	[0.25418952, 0.2535359, 0.24689119, 0.24538325]	[0.26254314, 0.268603, 0.22701067, 0.24184322]	[0.25467926, 0.2568177, 0.2439028, 0.24460033]	[0.2326607, 0.22892706, 0.24718387, 0.2912284]	[0.22808579, 0.23057605, 0.25294936, 0.28838876]	[0.23749548, 0.23779535, 0.25122854, 0.27348062]	[0.27034715, 0.25023594, 0.23162232, 0.24779473]															9
Sodium [Moles/volume] in Serum or Plasma	[0.24479957, 0.23966786, 0.24578394, 0.26974913]	[0.25173753, 0.25314897, 0.24798416, 0.24712959]	[0.2697878, 0.2384359, 0.23051922, 0.26125702]	[0.23992048, 0.23951355, 0.24295107, 0.2776153]										[0.09625356, 0.71120244, 0.09625293, 0.09625293]		[0.3155961, 0.043587904, 0.3201109, 0.32070503]	[0.12798592, 0.30081066, 0.29143384, 0.27976963]		[0.22740306, 0.22619593, 0.25003752, 0.29636443]				[0.25028554, 0.2503214, 0.25037232, 0.2490207]	9
Bicarbonate [Moles/volume] standard in Arterial...	[0.25247377, 0.24877106, 0.2447354, 0.25402108]	[0.22842464, 0.24076591, 0.25711828, 0.2736913]	[0.23335117, 0.23407394, 0.23892537, 0.29364967]	[0.23907651, 0.23567402, 0.23722091, 0.28802896]	[0.2639694, 0.25557292, 0.2420971, 0.23836052]	[0.23188147, 0.24518159, 0.25265798, 0.2702788]	[0.24448898, 0.25035438, 0.2554939, 0.24966282]	[0.23680897, 0.24243233, 0.25269303, 0.26806554]	[0.23883381, 0.24005008, 0.24376802, 0.2773479]															9
2 ML furosemide 10 MG/ML Injection	[0.257667, 0.26213163, 0.23951904, 0.24068238]	[0.20770894, 0.240169, 0.26856107, 0.28356102]	[0.2377582, 0.25112224, 0.25487584, 0.2562433]	[0.23919715, 0.25406086, 0.24627669, 0.260465]	[0.25328967, 0.26081792, 0.2342611, 0.25163096]	[0.2513133, 0.25156406, 0.25320503, 0.2439176]	[0.20581663, 0.22089234, 0.25502294, 0.3182681]	[0.22410752, 0.23757625, 0.2545366, 0.2837797]	[0.25615323, 0.2540015, 0.24289483, 0.24695025]															9
Hematocrit [Volume Fraction] of Blood	[0.25491038, 0.2708381, 0.25786734, 0.21638456]	[0.2398379, 0.24364364, 0.25035727, 0.26616144]	[0.24828482, 0.25585398, 0.2551348, 0.24072659]	[0.22204544, 0.23071365, 0.25211865, 0.29512286]	[0.24150269, 0.24184972, 0.25253472, 0.2641134]				[0.24987899, 0.24277379, 0.2418357, 0.2655114]				[0.20408161, 0.21089725, 0.24898149, 0.33603957]						[0.22107792, 0.222697, 0.24314702, 0.31307814]			[0.25501987, 0.25072262, 0.2479463, 0.24631125]		9
Bicarbonate [Moles/volume] in Blood	[0.24681035, 0.23742482, 0.2511726, 0.26459172]	[0.2400132, 0.2434651, 0.256605, 0.2599167]	[0.24424878, 0.24517897, 0.24263684, 0.2679357]	[0.24037352, 0.24474202, 0.2467998, 0.26808494]	[0.24016923, 0.24642883, 0.25177717, 0.26162484]	[0.22014335, 0.25290444, 0.26966822, 0.25728384]	[0.22514968, 0.23221065, 0.25876245, 0.28387716]	[0.22252479, 0.24301821, 0.27443594, 0.26002106]	[0.24174227, 0.2449421, 0.24000129, 0.27331463]															9
Oxygen content in Arterial blood by calculation	[0.25152323, 0.23982294, 0.25372434, 0.25492805]	[0.23393373, 0.24141443, 0.25997227, 0.26467946]	[0.23442969, 0.24427417, 0.25422034, 0.26707563]	[0.25135174, 0.24645622, 0.24300314, 0.25918853]	[0.2884695, 0.23538774, 0.2356897, 0.24045314]	[0.2337631, 0.24114178, 0.2532413, 0.2718542]	[0.23636658, 0.24073389, 0.25253645, 0.27036315]	[0.23879726, 0.24593319, 0.2512919, 0.26397768]	[0.2415903, 0.24656, 0.25318408, 0.2586655]															9
100 ML sodium chloride 9 MG/ML Injection	[0.26156223, 0.24951008, 0.23780592, 0.25112316]	[0.21583363, 0.26051113, 0.27185115, 0.2518039]	[0.24602506, 0.25312236, 0.25229192, 0.24856077]	[0.25420162, 0.23016855, 0.23686077, 0.27876878]	[0.24680685, 0.25309804, 0.24326548, 0.25683]		[0.24705648, 0.24770012, 0.2504898, 0.25475365]		[0.25430778, 0.24432465, 0.245129, 0.25623837]										[0.25213134, 0.24099274, 0.24176028, 0.2651154]				[0.2741646, 0.24840365, 0.2385883, 0.23884325]	9
Chloride [Moles/volume] in Serum or Plasma	[0.2339837, 0.23220792, 0.24852547, 0.28528264]	[0.23950009, 0.24748406, 0.2506696, 0.26234624]	[0.24298956, 0.25158003, 0.2607035, 0.24472697]	[0.26093632, 0.24758768, 0.23444894, 0.25702694]												[0.10453258, 0.29848042, 0.29849362, 0.29849362]	[0.22610691, 0.25860342, 0.255748, 0.25954142]		[0.21284221, 0.21725734, 0.25626847, 0.31363216]				[0.2453217, 0.24702649, 0.25019953, 0.25745234]	8
Electrocardiographic monitoring										[0.2395072, 0.22151183, 0.24579595, 0.2931848]	[0.22394729, 0.23996677, 0.26005036, 0.27603558]	[0.2286913, 0.23880215, 0.25454918, 0.2779573]		[0.34446868, 0.2644769, 0.12660651, 0.2644769]	[0.2376019, 0.264709, 0.20612103, 0.29156795]	[0.19706087, 0.2676113, 0.26766387, 0.26766387]	[0.09332232, 0.062088568, 0.42184138, 0.42274782]	[0.25485042, 0.2483828, 0.2483828, 0.2483828]						8
Oxygen [Partial pressure] in Arterial blood										[0.24443245, 0.24266778, 0.24628347, 0.2666164]	[0.21416093, 0.23112383, 0.26001465, 0.29470065]		[0.22296956, 0.22633758, 0.2645516, 0.28614128]	[0.24995317, 0.25000495, 0.25000495, 0.25000495]	[0.36594132, 0.36066222, 0.14758551, 0.12581116]	[0.70970887, 0.09777183, 0.096259505, 0.096259445]	[0.41621622, 0.19466124, 0.1945898, 0.19453266]	[0.70810425, 0.0973327, 0.0972796, 0.0972829]						8
MCV [Entitic volume] by Automated count		[0.2560179, 0.2539131, 0.2514755, 0.23859338]	[0.2650899, 0.24087024, 0.23381822, 0.26022172]		[0.23130262, 0.24068458, 0.25022498, 0.27778813]									[0.24999928, 0.25000012, 0.25000006, 0.25000012]	[0.5269861, 0.17165054, 0.15068345, 0.15067928]		[0.54340047, 0.1521945, 0.15219468, 0.15221094]	[0.7081786, 0.09731488, 0.09725169, 0.09725492]						7
Oxygen saturation in Arterial blood by Pulse...										[0.24595408, 0.25083426, 0.2563367, 0.2468752]	[0.23826542, 0.23910484, 0.24203993, 0.2805899]	[0.19541277, 0.22310494, 0.2783003, 0.30318213]	[0.22429043, 0.24316512, 0.27273956, 0.25980473]						[0.24733827, 0.23643596, 0.24465905, 0.27156588]	[0.22340433, 0.22922246, 0.2516227, 0.29575062]			[0.25782245, 0.25471982, 0.24767065, 0.23978715]	7
Eosinophils/100 leukocytes in Blood	[0.2274392, 0.2140231, 0.24832562, 0.31021255]	[0.23333858, 0.23723386, 0.2621368, 0.26729074]	[0.21838659, 0.22258116, 0.24975708, 0.30927518]				[0.22642583, 0.2010671, 0.19402248, 0.37848458]	[0.24482824, 0.24672033, 0.24910016, 0.25935116]												[0.26429516, 0.25491032, 0.22805864, 0.25273588]			[0.24012868, 0.24052355, 0.24567233, 0.2736754]	7
Erythrocytes [#/volume] in Blood	[0.25567633, 0.2628295, 0.2491591, 0.23233372]	[0.21758825, 0.2158536, 0.2534176, 0.31314042]	[0.28359422, 0.27335924, 0.23777275, 0.20527385]	[0.23367745, 0.23326106, 0.24985184, 0.28320944]	[0.2516082, 0.2500903, 0.249002, 0.24929975]				[0.24268547, 0.24193454, 0.24585597, 0.26952413]										[0.28484932, 0.24077515, 0.2107448, 0.263631]					7
Gamma glutamyl transferase [Enzymatic...		[0.23898832, 0.24092674, 0.2466929, 0.27339205]		[0.23853056, 0.24124669, 0.25289035, 0.26733217]	[0.25583285, 0.24432977, 0.2315762, 0.26826146]		[0.19805299, 0.21535046, 0.265289, 0.32130754]	[0.20739092, 0.22257727, 0.26285955, 0.30717242]	[0.2591832, 0.26359236, 0.25081834, 0.22640586]	[0.2433056, 0.24127191, 0.24418193, 0.27124074]														7
Glomerular filtration rate/1.73 sq M.predicted...														[0.24999999, 0.25, 0.25, 0.25]	[0.27093902, 0.24618527, 0.24343342, 0.23944211]	[0.08122105, 0.44269034, 0.18615803, 0.28993064]	[0.30769363, 0.16752194, 0.26988745, 0.2548968]	[0.43394488, 0.43782243, 0.06412923, 0.06410379]		[0.23767368, 0.24490249, 0.25529984, 0.262124]	[0.24597606, 0.24714056, 0.25346678, 0.25341675]			7
pH of Arterial blood										[0.23953652, 0.24805571, 0.25848007, 0.2539276]	[0.20526321, 0.23017842, 0.2678407, 0.2967177]		[0.23365022, 0.23374186, 0.25750744, 0.2751007]	[0.24979867, 0.2500552, 0.25006208, 0.25006253]	[0.15528443, 0.23411308, 0.30510393, 0.30549884]		[0.5172403, 0.16073318, 0.16575517, 0.15627131]	[0.06023555, 0.059921905, 0.43873572, 0.44110677]						7
Calcium [Mass/volume] in Serum or Plasma	[0.2263302, 0.24251676, 0.25309616, 0.27805638]		[0.25207356, 0.24622965, 0.24776912, 0.25392756]											[0.048983485, 0.3170186, 0.3170186, 0.3170186]	[0.12993586, 0.28895298, 0.2905555, 0.29055557]		[0.2511659, 0.58843815, 0.08021148, 0.08018437]	[0.25930622, 0.047353297, 0.34666976, 0.3466698]	[0.21179812, 0.22382216, 0.25931713, 0.30506212]					7
X-ray of chest anteroposterior view														[0.11599418, 0.11502252, 0.11524748, 0.6537227]	[0.21936193, 0.2625368, 0.26552263, 0.25257906]	[0.71076083, 0.09646549, 0.09636351, 0.0964097]	[0.21027139, 0.11245126, 0.26467642, 0.4126006]	[0.22782092, 0.2573926, 0.25739282, 0.25739282]					[0.23459762, 0.25837916, 0.2584504, 0.24857287]	6
Hematocrit [Volume Fraction] of Arterial blood	[0.2401454, 0.23164237, 0.22846422, 0.2997469]		[0.2350057, 0.23997347, 0.21799245, 0.3070281]	[0.24573037, 0.2474925, 0.25342909, 0.25334823]	[0.25516963, 0.26431054, 0.24753271, 0.23298715]			[0.24947475, 0.25050044, 0.2510438, 0.2489812]	[0.25069466, 0.24331255, 0.23954374, 0.26644883]															6
Hemoglobin [Mass/volume] in Arterial blood	[0.240886, 0.23653279, 0.2468798, 0.27569982]		[0.23622777, 0.24413678, 0.24454054, 0.2750947]	[0.245879, 0.24442872, 0.25212148, 0.25757065]	[0.28711063, 0.26885825, 0.22600444, 0.21802655]			[0.24393839, 0.24769087, 0.2520458, 0.25632504]	[0.24395604, 0.24792394, 0.24891396, 0.25920618]															6
Oxygen [Partial pressure] adjusted to patient's...	[0.25630343, 0.24163353, 0.24197063, 0.2600926]	[0.24997883, 0.24572775, 0.24770765, 0.25658563]		[0.23091018, 0.23637298, 0.24792625, 0.2847907]	[0.24909608, 0.24105747, 0.24376233, 0.26608476]	[0.20123073, 0.2107046, 0.25051665, 0.33754784]			[0.25000483, 0.24276064, 0.24665758, 0.26057702]															6
Lymphocytes [#/volume] in Blood	[0.24745372, 0.24592002, 0.24256323, 0.26406336]	[0.2461039, 0.24833038, 0.2502849, 0.25528088]	[0.26578197, 0.25785726, 0.23938923, 0.2369716]	[0.2550223, 0.2413397, 0.23366593, 0.26997238]	[0.25003535, 0.2425983, 0.24723579, 0.2601293]				[0.23690894, 0.23926015, 0.24754785, 0.27628312]															6
pH of Arterial blood adjusted to patient's...	[0.24226908, 0.24303305, 0.25558802, 0.25911057]		[0.21872023, 0.24278213, 0.25411633, 0.28438193]			[0.23600717, 0.24554743, 0.2425904, 0.2758549]	[0.21754536, 0.23044857, 0.25959504, 0.29241106]	[0.2372517, 0.24552065, 0.25166044, 0.26556745]	[0.24943401, 0.24493855, 0.24678482, 0.25884268]															6
X-ray of chest posteroanterior view														[0.71043104, 0.096524544, 0.096524134, 0.096524164]	[0.14161544, 0.27142346, 0.29345956, 0.29350138]	[0.46294236, 0.18875673, 0.17415053, 0.17415024]	[0.29127073, 0.21814847, 0.27359498, 0.21698564]	[0.4283527, 0.19735709, 0.18723494, 0.18705568]	[0.2051578, 0.2129427, 0.22483076, 0.35706887]					6
Base excess in Arterial blood by calculation										[0.24883264, 0.24638899, 0.24503061, 0.25974786]	[0.22264145, 0.2366854, 0.26498255, 0.27569056]	[0.2322716, 0.24090512, 0.2556985, 0.27112493]	[0.20854777, 0.22840476, 0.2616863, 0.30136126]					[0.4102199, 0.19885372, 0.19554935, 0.19537674]						5
Dexamethasone														[0.7112025, 0.096252955, 0.096252955, 0.096252955]	[0.46449876, 0.27930957, 0.13443255, 0.12175899]	[0.08791284, 0.06390045, 0.39603105, 0.4521557]	[0.33626014, 0.10715801, 0.081447035, 0.47513485]	[0.56813425, 0.14395532, 0.14395529, 0.14395529]						5
Metoclopramide														[0.24999264, 0.25000152, 0.25000286, 0.25000286]	[0.14869615, 0.26688772, 0.29331768, 0.29109833]	[0.1693474, 0.2353981, 0.31161633, 0.283638]	[0.48332468, 0.17221281, 0.17223808, 0.17222421]	[0.39004663, 0.4800244, 0.0649659, 0.064964384]						5
Oxygen content in Arterial blood														[0.24998815, 0.25000054, 0.2500021, 0.2500021]	[0.32618037, 0.4879804, 0.09786148, 0.08797752]	[0.43888453, 0.44069186, 0.06072675, 0.05969712]	[0.22452112, 0.16058701, 0.3074991, 0.30739272]	[0.43892023, 0.059766877, 0.4393004, 0.06201254]						5
500 ML sodium chloride 9 MG/ML Injection	[0.25479916, 0.2614909, 0.24170946, 0.2419997]				[0.26636562, 0.25829896, 0.23539324, 0.2399427]		[0.2435609, 0.24481805, 0.2506312, 0.26098981]	[0.2536928, 0.25294468, 0.25227132, 0.24109091]	[0.2396106, 0.24149172, 0.2449249, 0.27397278]															5
Diagnostic radiography of abdomen							[0.25447896, 0.24822058, 0.24600178, 0.25129867]		[0.26419932, 0.2746283, 0.24152887, 0.21964376]					[0.3189604, 0.3189347, 0.043171026, 0.3189447]	[0.1493658, 0.24435176, 0.30313203, 0.30315048]			[0.08066443, 0.30643463, 0.3064505, 0.3064505]						5
Erythrocyte sedimentation rate			[0.25002268, 0.24608837, 0.24566863, 0.2582203]			[0.22254184, 0.23874676, 0.27582768, 0.26288345]	[0.1840256, 0.20426968, 0.26238045, 0.34932432]				[0.2106996, 0.23816223, 0.29000035, 0.26113784]	[0.23372479, 0.23745584, 0.24583489, 0.2829845]												5
1000 ML Sodium Chloride 9 MG/ML Injectable...											[0.24015114, 0.2526825, 0.26315686, 0.24400946]		[0.24599272, 0.24732912, 0.2427225, 0.26395565]						[0.24130231, 0.23842476, 0.24816374, 0.272109]	[0.25607473, 0.2546769, 0.25075167, 0.23849675]			[0.2703431, 0.24703963, 0.23368053, 0.2489368]	5
Hematocrit [Volume Fraction] of Blood by...														[0.059650097, 0.059598703, 0.4403832, 0.44038326]	[0.154829, 0.2791534, 0.28300872, 0.28300872]	[0.6873098, 0.10588446, 0.10331398, 0.10349155]	[0.6680027, 0.11635129, 0.107829124, 0.107817106]	[0.30961764, 0.048009392, 0.31441185, 0.32796085]						5
Lymphocytes/100 leukocytes in Blood by...														[0.24989901, 0.25003564, 0.25003564, 0.25003564]	[0.33358452, 0.23809259, 0.2132848, 0.21503788]	[0.31722242, 0.5067735, 0.093739815, 0.08226417]	[0.3047348, 0.08668334, 0.083378635, 0.5252027]	[0.05997126, 0.059787303, 0.44012094, 0.44012094]						5
2 ML metoclopramide 5 MG/ML Injection	[0.25805017, 0.25784305, 0.24483241, 0.23927574]			[0.26854324, 0.2509342, 0.23780903, 0.24271356]	[0.2539628, 0.25585565, 0.24623282, 0.24394895]			[0.26656187, 0.2699124, 0.24075367, 0.22277205]	[0.26408836, 0.2594811, 0.24459761, 0.23183268]															5
Large unstained cells/100 leukocytes in Blood	[0.24135907, 0.23948333, 0.2470614, 0.27209663]	[0.23532453, 0.24299793, 0.25717846, 0.26449922]	[0.24271455, 0.24850777, 0.25181702, 0.25695983]		[0.2510393, 0.254144, 0.25270417, 0.24211249]		[0.23196237, 0.23830618, 0.25022644, 0.279505]																	5
MCH [Entitic mass] by Automated count														[0.436143, 0.4324669, 0.06569997, 0.06569997]	[0.29796845, 0.49782935, 0.103015274, 0.101186946]		[0.2305936, 0.36072424, 0.35941547, 0.049266744]	[0.2302401, 0.256215, 0.25676417, 0.25678068]						4
Platelets [#/volume] in Blood										[0.23023985, 0.22561398, 0.23269969, 0.31144622]	[0.23080069, 0.23998319, 0.25492942, 0.2742868]	[0.24299651, 0.24699324, 0.25386035, 0.25614995]	[0.23826693, 0.24285468, 0.24868658, 0.27019185]											4
Plain chest X-ray						[0.25753534, 0.2614748, 0.23454252, 0.24644712]	[0.22641823, 0.23361611, 0.25575173, 0.28421387]	[0.25543076, 0.25807855, 0.24268875, 0.24380207]	[0.25253937, 0.24527682, 0.2312728, 0.270911]															4
Meperidine														[0.24999277, 0.25000247, 0.25000247, 0.25000232]	[0.12682115, 0.25730714, 0.30808714, 0.30778494]	[0.6866164, 0.10456565, 0.10441208, 0.10440615]		[0.30204278, 0.045252226, 0.31885183, 0.33385324]						4
Sodium Chloride														[0.24999769, 0.25000036, 0.25000036, 0.2500004]	[0.14123815, 0.2706801, 0.29403934, 0.29404247]		[0.14713477, 0.15975298, 0.37356386, 0.31954843]	[0.059806835, 0.4403767, 0.059642036, 0.4401742]						4
0.5 ML meperidine hydrochloride 50 MG/ML Injection	[0.23899707, 0.2554383, 0.25078735, 0.254778]		[0.22655424, 0.24048743, 0.2559263, 0.27703202]	[0.24651931, 0.25678524, 0.24981996, 0.24687573]	[0.24902269, 0.23405078, 0.25067207, 0.26625445]																			4
Morphine														[0.3189351, 0.31891134, 0.04322368, 0.31893685]		[0.68331593, 0.10551117, 0.10597574, 0.10519725]	[0.33263716, 0.08059634, 0.074191324, 0.51257485]	[0.31886166, 0.31889856, 0.043199968, 0.31904066]						4
50 ML Glucose 50 MG/ML Injection														[0.2499996, 0.25000006, 0.25000006, 0.25000006]		[0.08941096, 0.42520398, 0.060374983, 0.42501023]	[0.10856406, 0.25539398, 0.31920174, 0.31684008]	[0.24012542, 0.27017513, 0.26189932, 0.22780068]						4
acetaminophen 650 MG Extended Release Oral Tablet		[0.23078403, 0.24776213, 0.26175973, 0.25969416]		[0.24040471, 0.21547043, 0.24085939, 0.30326554]	[0.2697399, 0.26160228, 0.2398004, 0.22885783]															[0.21824598, 0.20855083, 0.25285316, 0.32035017]				4
50 ML sodium chloride 9 MG/ML Injection		[0.2313297, 0.25199068, 0.26678544, 0.24989416]																	[0.24075235, 0.26198077, 0.26729125, 0.22997597]	[0.26294136, 0.27204296, 0.25119075, 0.213825]			[0.24697751, 0.2520694, 0.2502309, 0.25072187]	4
1000 ML sodium chloride 9 MG/ML Injection	[0.24102092, 0.23879445, 0.24833652, 0.27184793]		[0.22968864, 0.24448195, 0.23760463, 0.2882253]	[0.21928696, 0.24502355, 0.25955802, 0.27613127]	[0.24740155, 0.25151289, 0.24646384, 0.25462204]																			4
1000 ML Glucose 50 MG/ML / Potassium Chloride...														[0.41258192, 0.41251934, 0.087451324, 0.087446794]	[0.4824839, 0.19066969, 0.16093756, 0.16590874]		[0.1606072, 0.25080758, 0.5128034, 0.07578148]	[0.31862447, 0.3189593, 0.04335284, 0.3190619]						4
Base excess standard in Arterial blood by...										[0.25160813, 0.24852987, 0.24434465, 0.25551763]	[0.20419595, 0.22471833, 0.27261788, 0.29846784]	[0.2470644, 0.2492963, 0.25093338, 0.25270584]	[0.21752079, 0.22923945, 0.25434357, 0.29889616]											4
2 ML Furosemide 10 MG/ML Injectable Solution...										[0.24337298, 0.25401297, 0.24944647, 0.25316736]	[0.21203248, 0.24239522, 0.26847038, 0.27710193]	[0.23466347, 0.24056338, 0.2524984, 0.2722747]	[0.22119284, 0.24180306, 0.261258, 0.27574602]											4
Eosinophils/100 leukocytes in Blood by...														[0.2503021, 0.24990806, 0.24989857, 0.24989857]	[0.17111215, 0.22803855, 0.29788813, 0.30296135]		[0.32686764, 0.2130994, 0.2147419, 0.24529098]							3
1000 ML glucose 50 MG/ML / potassium chloride...																			[0.2502635, 0.24490945, 0.22670946, 0.27811754]		[0.24957816, 0.24967466, 0.24995925, 0.25078782]		[0.2385035, 0.25297633, 0.25501996, 0.25350013]	3
Magnesium Hydroxide 488 MG Oral Tablet [MAGMIL]										[0.2505645, 0.26567724, 0.24651635, 0.2372417]		[0.2434086, 0.25453213, 0.25451842, 0.24754079]	[0.20254666, 0.20926917, 0.24279301, 0.34539118]											3
Eosinophils [#/volume] in Blood		[0.26009074, 0.2590783, 0.2532345, 0.22759658]	[0.24103524, 0.24028747, 0.23774098, 0.2809359]					[0.24367228, 0.24421692, 0.24798413, 0.26412636]																3
Lymphocytes/100 leukocytes in Blood by Manual...	[0.28884727, 0.27559173, 0.23238672, 0.20317353]			[0.25504082, 0.25401288, 0.2498102, 0.24113658]	[0.2412088, 0.24264501, 0.2482582, 0.267888]																			3
Intravenous retaining needle										[0.24971135, 0.24902035, 0.2435755, 0.25769272]	[0.21266095, 0.2320358, 0.26521322, 0.29009002]	[0.25388914, 0.2540063, 0.24932289, 0.24278179]												3
EPI-CKD eGFR, Cr-based																			[0.1989234, 0.24910082, 0.27117312, 0.28080246]	[0.1885826, 0.1924068, 0.25212532, 0.36688522]	[0.22416061, 0.23441392, 0.25245726, 0.28896818]			3
200 ML Glucose 50 MG/ML Injectable Solution															[0.58272094, 0.16142674, 0.12792918, 0.12792324]					[0.24374765, 0.24242283, 0.24299547, 0.27083403]			[0.25824618, 0.25385442, 0.23701485, 0.25088432]	3
MCV [Entitic volume]										[0.23343775, 0.24388003, 0.25735477, 0.26532817]			[0.24877064, 0.25285444, 0.25286093, 0.24551378]										[0.2542382, 0.25301945, 0.2488565, 0.24388562]	3
20 ML sodium chloride 9 MG/ML Injection		[0.22487743, 0.2359385, 0.2519597, 0.28722435]																		[0.271063, 0.26339567, 0.23983024, 0.22571114]			[0.22536415, 0.2517777, 0.26203886, 0.26081946]	3
Chlorpheniramine														[0.31895697, 0.31895694, 0.043195188, 0.31891742]		[0.64305866, 0.16858526, 0.09510354, 0.09325269]	[0.68756884, 0.104144074, 0.104143605, 0.104143605]							3
Intravenous injection										[0.25284526, 0.25445667, 0.24881375, 0.24388482]	[0.21827473, 0.23511806, 0.26030505, 0.28630212]	[0.26660198, 0.25793636, 0.24352168, 0.23194002]												3
Famotidine														[0.24497262, 0.25167653, 0.25167653, 0.25167653]	[0.45576683, 0.3569892, 0.102829434, 0.08441445]		[0.07489269, 0.24295501, 0.3406222, 0.34153023]							3
Hypertensive disorder	[0.27419683, 0.2560506, 0.23588723, 0.23386438]		[0.22348316, 0.20923945, 0.25350955, 0.31376776]		[0.32485315, 0.26236078, 0.21242139, 0.20036517]																			3
50 ML glucose 50 MG/ML Injection																			[0.24145485, 0.24470578, 0.25067884, 0.26316085]	[0.25233084, 0.25871903, 0.25042874, 0.23852146]			[0.21239388, 0.24275382, 0.26878884, 0.2760634]	3
Bacteria identified in Tissue by Culture						[0.24090132, 0.2292864, 0.24057716, 0.28923512]		[0.24219579, 0.23637336, 0.24845561, 0.27297518]	[0.2506032, 0.24897191, 0.24217941, 0.25824547]															3
1 ML Tramadol 50 MG/ML Injectable Solution...										[0.23174135, 0.257638, 0.24607132, 0.26454926]	[0.19735931, 0.20573147, 0.24722296, 0.34968635]	[0.2393768, 0.24504164, 0.2563982, 0.25918335]												3
Oxygen Inhalation										[0.24982227, 0.2593194, 0.24791323, 0.242945]		[0.25944096, 0.2551402, 0.24760294, 0.23781592]	[0.23787266, 0.25098735, 0.2521875, 0.25895247]											3
Calcium [Mass/volume] in Blood										[0.23590083, 0.25415176, 0.25552508, 0.25442243]	[0.24046275, 0.25237802, 0.25556973, 0.25158945]	[0.20483997, 0.23445559, 0.26806083, 0.29264373]												3
Monocytes/100 leukocytes in Blood by Automated...														[0.71120214, 0.09625453, 0.096254535, 0.096253395]		[0.15242165, 0.26672158, 0.29043803, 0.29041895]		[0.24423553, 0.25358978, 0.25141892, 0.25075564]						3
Sodium [Moles/volume] in Urine	[0.23773603, 0.24682611, 0.25227842, 0.26316097]	[0.2437132, 0.24323022, 0.24638869, 0.26666796]		[0.23414789, 0.24344176, 0.24686003, 0.27555013]																				3
Oxygen therapy										[0.2492371, 0.24011101, 0.24611679, 0.26453546]		[0.23574305, 0.24281093, 0.2559828, 0.26546323]	[0.2556053, 0.25610104, 0.25380346, 0.23449029]											3
Infusion Pump										[0.2653918, 0.2473371, 0.24203886, 0.24523208]			[0.1998818, 0.23046955, 0.26841375, 0.3012347]											2
Packed RBC for Whole Blood 400ml										[0.24882364, 0.25643322, 0.24820036, 0.24654311]			[0.21835408, 0.23853861, 0.26137158, 0.28173566]											2
Phosphate [Mass/volume] in Serum or Plasma																			[0.23070125, 0.22160612, 0.25144112, 0.29625192]			[0.2537105, 0.25085944, 0.24865834, 0.24677163]		2
20 ML Sodium Chloride 9 MG/ML Injectable...										[0.24999091, 0.2593556, 0.24980713, 0.24084605]		[0.24187018, 0.2471862, 0.25329432, 0.2576492]												2
Specific gravity of Urine by Test strip						[0.20719205, 0.22528356, 0.25425372, 0.31327072]			[0.2610271, 0.26914102, 0.25455534, 0.21527696]															2
MCH [Entitic mass]										[0.25343522, 0.25079134, 0.24901909, 0.24675472]													[0.24428904, 0.24733698, 0.24726136, 0.2611129]	2
MCHC [Mass/volume] by Automated count						[0.2132566, 0.2242481, 0.25961232, 0.30288294]			[0.23103201, 0.24125074, 0.24354969, 0.28416714]															2
1000 ML Calcium Chloride 0.200000000000000011...														[0.24858433, 0.25046903, 0.25046903, 0.25046903]		[0.41158462, 0.21682225, 0.1858048, 0.18578848]								2
Management of infusion pump										[0.2729712, 0.26406083, 0.23911774, 0.22385009]			[0.22811145, 0.2600719, 0.2633454, 0.24847119]											2
100 ML glucose 50 MG/ML Injection	[0.2560943, 0.24801499, 0.24809176, 0.24779956]				[0.25638556, 0.25085744, 0.24171022, 0.25104648]																			2
100 ML Sodium Chloride 9 MG/ML Injectable...										[0.2575312, 0.22942692, 0.23571268, 0.2773288]			[0.24317954, 0.26156065, 0.26341918, 0.23184061]											2
1 ML glycopyrrolate 0.2 MG/ML Injection						[0.1958099, 0.20921592, 0.2795285, 0.31544578]			[0.24603081, 0.22236282, 0.2399149, 0.29169124]															2
Oxycodone																[0.61037636, 0.1495477, 0.12145822, 0.118617535]		[0.17912535, 0.27350435, 0.27368495, 0.27368495]						2
ursodiol 100 MG Oral Tablet				[0.23981827, 0.254852, 0.2554442, 0.24988544]	[0.2551222, 0.261889, 0.24733391, 0.23565447]																			2
Monocytes/100 leukocytes in Blood by Manual count		[0.2151501, 0.23125687, 0.26262054, 0.29097247]			[0.25089335, 0.2515518, 0.24670269, 0.25085226]																			2
piperacillin 4000 MG / tazobactam 500 MG Injection				[0.24881385, 0.26002288, 0.24873622, 0.24242708]																			[0.24003427, 0.25192395, 0.25919592, 0.24884589]	2
5 ML propacetamol hydrochloride 200 MG/ML...											[0.22238582, 0.2418545, 0.26610687, 0.2696529]												[0.26440066, 0.2518335, 0.23600197, 0.24776383]	2
Systolic blood pressure by Noninvasive																					[0.24873628, 0.24932331, 0.2501098, 0.25183073]		[0.25040352, 0.24989468, 0.2499376, 0.24976435]	2
Erythrocytes [#/volume] in Blood by Automated...																[0.6583164, 0.11748261, 0.112199165, 0.11200212]		[0.24971429, 0.25009125, 0.2500972, 0.2500972]						2
Ambulatory ECG																			[0.2569307, 0.25394598, 0.24126916, 0.24785508]				[0.23529013, 0.24436234, 0.2596119, 0.26073542]	2
Albumin/Globulin [Mass Ratio] in Serum or Plasma																[0.66140366, 0.11489716, 0.111903705, 0.111795284]	[0.21602295, 0.26074907, 0.26164955, 0.2615782]							2
Diastolic blood pressure										[0.24693234, 0.24357116, 0.24204978, 0.26744658]		[0.24730755, 0.24977216, 0.24819243, 0.2547279]												2
Administration of anticoagulant	[0.2514335, 0.25135827, 0.24311888, 0.25408924]				[0.2684556, 0.2666005, 0.2302851, 0.23465914]																			2
Tramadol																	[0.2564654, 0.24878249, 0.24733798, 0.24741405]	[0.2412398, 0.25284648, 0.25295278, 0.2529604]						2
Acetaminophen																[0.21276557, 0.26239482, 0.2624197, 0.26241976]		[0.106778406, 0.29772034, 0.2977507, 0.2977507]						2
500 ML glucose 50 MG/ML Injection	[0.25366536, 0.25622743, 0.24564862, 0.24445844]			[0.24555756, 0.24640019, 0.24157095, 0.26647183]																				2
500 ML Sodium Chloride 9 MG/ML Injectable...											[0.22487526, 0.23432386, 0.25389156, 0.28690925]	[0.24531582, 0.2504302, 0.25238845, 0.25186563]												2
Transfusion of packed red blood cells										[0.24445546, 0.2506554, 0.24762556, 0.25726348]			[0.170973, 0.20431635, 0.2700925, 0.3546181]											2
Famotidine 20 MG Injection																			[0.23910907, 0.23470882, 0.24267708, 0.28350544]				[0.22066054, 0.24117382, 0.2656734, 0.27249217]	2
Fentanyl															[0.1622241, 0.22560622, 0.30499133, 0.30717817]			[0.28498784, 0.23833738, 0.23833738, 0.23833738]						2
Filgrastim															[0.3784719, 0.21994613, 0.20175847, 0.19982325]			[0.3375755, 0.22089483, 0.22065866, 0.22087051]						2
Furosemide														[0.059740346, 0.059636656, 0.44029966, 0.4403057]	[0.6129087, 0.135286, 0.12590386, 0.12590185]									2
CT of thorax with contrast										[0.24922003, 0.25125912, 0.24608284, 0.25343797]								[0.20060174, 0.26630387, 0.26625398, 0.26684013]						2
Globulin [Mass/volume] in Serum														[0.7112025, 0.096252955, 0.096252955, 0.096252955]				[0.0964186, 0.7095865, 0.09629929, 0.0976974]						2
Basophils/100 leukocytes in Blood							[0.24944629, 0.25212324, 0.2511224, 0.2473081]			[0.24592356, 0.25107712, 0.25407788, 0.24892147]														2
Systolic blood pressure										[0.24679516, 0.24254765, 0.2421012, 0.2685557]		[0.2483761, 0.24607675, 0.24650794, 0.2590391]												2
Normoblasts/100 leukocytes in Blood															[0.40510896, 0.26514435, 0.1901873, 0.13955937]									1
Prothrombin time (PT) in Blood by Coagulation...																			[0.28492072, 0.26189113, 0.21684988, 0.23633811]					1
Sodium Bicarbonate															[0.25581065, 0.31116223, 0.21427608, 0.21875063]									1
Respiratory rate																							[0.24166721, 0.24448754, 0.24793608, 0.26590908]	1
Sodium [Moles/volume] in Arterial blood																							[0.24873894, 0.23982649, 0.24606442, 0.2653701]	1
prednisolone 5 MG Oral Tablet		[0.26010707, 0.26933616, 0.25243062, 0.21812625]																						1
Myelocytes/100 leukocytes in Blood by Manual count		[0.25906974, 0.25806162, 0.24842001, 0.23444869]																						1
afloqualone 20 MG Oral Tablet [AROBEST]												[0.22869037, 0.23447411, 0.25434938, 0.28248632]												1
pantoprazole																		[0.6289947, 0.17798717, 0.09650921, 0.09650921]						1
Troponin I.cardiac [Mass/volume] in Serum or...												[0.24418078, 0.2478473, 0.25219882, 0.25577313]												1
Ultrasonography of central venous catheter																		[0.30696654, 0.057869524, 0.31699982, 0.31816426]						1
ciprofloxacin 250 MG Oral Tablet																				[0.22922687, 0.23568216, 0.25735664, 0.27773434]				1
pH of Urine by Test strip																				[0.23742436, 0.22755347, 0.22876641, 0.30625588]				1
Position change					[0.25327724, 0.2665675, 0.24662241, 0.23353344]																			1
mosapride 5 MG Oral Tablet [GASMOTIN]												[0.21816926, 0.2413736, 0.26537144, 0.27508572]												1
Position Change										[0.2534392, 0.24661274, 0.24373046, 0.25621802]														1
Patient controlled analgesia												[0.24660352, 0.24857384, 0.25128224, 0.25354046]												1
Plateletcrit [Volume Fraction] in Blood													[0.27099785, 0.27719545, 0.25600952, 0.1957972]											1
fluconazole 50 MG Oral Capsule		[0.24180895, 0.24431685, 0.24422495, 0.2696492]																						1
Pyridostigmine														[0.24998936, 0.25000337, 0.2500034, 0.25000343]										1
Glucose [Mass/volume] in Capillary blood																			[0.26866463, 0.26388958, 0.24197495, 0.22547047]					1
Myelocytes/100 leukocytes in Blood															[0.52909935, 0.20581242, 0.13257815, 0.13251033]									1
5 ML Rocuronium 10 MG/ML Injectable Solution																							[0.22111051, 0.24772373, 0.26262808, 0.2685379]	1
Blasts/100 leukocytes in Blood by Manual count					[0.24952881, 0.24895991, 0.24887814, 0.25263324]																			1
Basophils/100 leukocytes in Blood by Automated...																						[0.25125492, 0.2503149, 0.24954206, 0.248888]		1
Base deficit in Arterial blood	[0.24949367, 0.24662116, 0.2446169, 0.25926837]																							1
Band form neutrophils/100 leukocytes in Blood																							[0.26166534, 0.25779325, 0.24693854, 0.23360272]	1
Aspartate aminotransferase [Enzymatic...																					[0.20353448, 0.21610847, 0.24783795, 0.33251905]			1
Arterial-alveolar oxygen Partial pressure ratio						[0.21496172, 0.22824335, 0.25245187, 0.30434263]																		1
Anesthesia management												[0.24948579, 0.25060946, 0.25043413, 0.24947053]												1
Amylase.pancreatic [Enzymatic activity/volume]...											[0.25813937, 0.2561449, 0.24742448, 0.23829117]													1
Alternating the patient's position										[0.24854413, 0.25214422, 0.2500571, 0.24925481]														1
Acetaminophen 650 MG Extended Release Oral...											[0.24563426, 0.25071484, 0.25203574, 0.25161526]													1
500 ML Glucose 50 MG/ML Injection																	[0.12904681, 0.140735, 0.3330407, 0.39717746]							1
20 ML potassium phosphate 136 MG/ML Injectable...																		[0.25147977, 0.24496445, 0.25155553, 0.25199786]						1
Monocytes [#/volume] in Blood		[0.24352881, 0.24641494, 0.24999039, 0.2600661]																						1
20 ML potassium chloride 2 MEQ/ML Injection																							[0.24581178, 0.2503824, 0.24940588, 0.25439978]	1
2 ML Ranitidine 25 MG/ML Injectable Solution...												[0.23169474, 0.2399365, 0.25541973, 0.27294898]												1
2 ML Fentanyl 0.05 MG/ML Injectable Solution...												[0.24968717, 0.24991237, 0.2504203, 0.24998012]												1
2 ML Diclofenac 37.5 MG/ML Injectable Solution...												[0.23827519, 0.2469982, 0.2560373, 0.25868946]												1
2 ML Ambroxol 7.5 MG/ML Injectable Solution																							[0.24209175, 0.2489023, 0.2536484, 0.2553577]	1
150 ML sodium chloride 9 MG/ML Injection																							[0.21012598, 0.24165884, 0.26564354, 0.28257164]	1
1000 ML Sodium Chloride 9 MG/ML Irrigation...												[0.2523437, 0.25131613, 0.24926694, 0.24707319]												1
1000 ML Magnesium Chloride 0.3 MG/ML /...												[0.24372141, 0.2475655, 0.25247663, 0.2562364]												1
1000 ML Glucose 50 MG/ML Injection																	[0.043955993, 0.32011756, 0.32004437, 0.3158816]							1
100 ML Chlorhexidine 1 MG/ML Irrigation Solution																				[0.16945747, 0.19324052, 0.24707058, 0.39023146]				1
1 ML Glycopyrrolate 0.2 MG/ML Injection														[0.6910623, 0.10298735, 0.10298043, 0.10297962]										1
Body height											[0.20657033, 0.22989337, 0.2676248, 0.29591155]													1
Body temperature																				[0.19300409, 0.229448, 0.2814735, 0.29607442]				1
Body weight											[0.21754564, 0.23295777, 0.25896636, 0.29053023]													1
Calcium.ionized [Mass/volume] in Arterial blood					[0.25845695, 0.26962632, 0.2384906, 0.23342556]																			1
Monitoring of Pulse Oximetry in Anesthesia												[0.24596485, 0.24846163, 0.25139514, 0.25417855]												1
Midazolam																		[0.22719945, 0.2575913, 0.25760457, 0.25760457]						1
Metamyelocytes/100 leukocytes in Blood by...																							[0.24661262, 0.2488023, 0.25291604, 0.2516689]	1
Megestrol																		[0.4398703, 0.4405277, 0.059782375, 0.05982031]						1
Mean blood pressure by Noninvasive																							[0.23447539, 0.24533632, 0.2586185, 0.26156962]	1
Magnesium [Moles/volume] in Blood																							[0.2545767, 0.2536671, 0.24976318, 0.24199307]	1
MCHC [Mass/volume]																					[0.25083673, 0.25018406, 0.2497139, 0.24926531]			1
Leukocytes [#/volume] in Blood by Automated count		[0.24541287, 0.24899405, 0.24993761, 0.25565505]																						1
Ketorolac																	[0.38023728, 0.39775938, 0.1123856, 0.10961805]							1
Intravenous injection (IV PCA)- after the next day												[0.2485126, 0.25036192, 0.2507156, 0.25040993]												1
INR in Blood by Coagulation assay																				[0.17773475, 0.17632444, 0.2759304, 0.37001055]				1
Hiv antigen/antibody, combination assay, screening										[0.25016898, 0.21540695, 0.2520395, 0.28238463]														1
Heart rate																				[0.23359165, 0.23279952, 0.26127255, 0.27233618]				1
Granisetron															[0.51105845, 0.17031235, 0.15905409, 0.15957497]									1
Gram stain method										[0.2503687, 0.26169425, 0.24485226, 0.24308443]														1
1 ML Dexamethasone 5 MG/ML Injectable Solution...											[0.1879826, 0.21215262, 0.26788995, 0.33197498]													1
Erythrocytes [Presence] in Urine sediment by...																				[0.2956256, 0.28145164, 0.24070987, 0.18221274]				1
Electrocardiographic procedure																			[0.25291452, 0.23883665, 0.23735733, 0.2708914]					1
Diastolic blood pressure by Noninvasive																							[0.25476867, 0.25312877, 0.24951826, 0.2425844]	1
Computed tomography of abdomen and pelvis with...																		[0.7027915, 0.09913895, 0.09903545, 0.099034235]						1
Chest CT-With Contrast Material,radiologist...										[0.24835117, 0.24578798, 0.24538392, 0.26047686]														1
Carcinoembryonic Ag [Mass/volume] in Serum or...																[0.28487834, 0.062796175, 0.32579908, 0.32652596]								1
Carbon dioxide [Partial pressure] in Arterial...																[0.071763754, 0.082025774, 0.40782273, 0.43838772]								1
zolpidem																	[0.30401185, 0.23199572, 0.23199715, 0.23199517]							1
